# Supplementary material for: Comparison of Symbiodiniaceae diversities in different members of a Palythoa species complex (Cnidaria: Anthozoa: Zoantharia)—implications for ecological adaptations to different microhabitats
Source: PeerJ. 2020 Feb 3;8:e8449. doi: 10.7717/peerj.8449 (PMC7003691; doi:10.7717/peerj.8449)
Supplement: Supplemental Information 3 [file peerj-08-8449-s003.zip]

Archive with 3 entries (3 files):
- ITS.aln.fas
- Psba7.4-Forw.aln.fas
- Psba7.8-Rev.aln.fas
