# Supplementary material for: Comparison of Symbiodiniaceae diversities in different members of a Palythoa species complex (Cnidaria: Anthozoa: Zoantharia)—implications for ecological adaptations to different microhabitats
Source: PeerJ. 2020 Feb 3;8:e8449. doi: 10.7717/peerj.8449 (PMC7003691; doi:10.7717/peerj.8449)
Supplement: Supplemental Information 3 [file peerj-08-8449-s003.zip › ITS.aln.fas]

>A01PtToKa
-----------------------------GACTG-ACGCCAGTGCTCAGTTTCTGGACGT
TGCGTCGGAAAGTTTCATGACCCTTATCACTTAGAGGAAGGAGAAGTCGTAACAAGGTTT
CCGTAGGTGAACCTGCGGAAGGATCATTCGCACTGATTCAATTTTGACTACGTGAATTTT
GGCTGTGAGGGATGCTTGCGGTGAGATATCTGCTTGCAGAACTCGAGGGCGACAGATGCA
CACTCACCAACCCTTGTTGGGGCTGGTGCGAGTGTCGCTCTGTGGCCATGGGTCCGTGTT
CAGCGGGCCGGGGAATGAAGGCTAAGCTGCTTTAGTGACAACTGTCTGGGAAGGGCATTG
TTCCAACTTCCACAACTTTCAGCGATGGATATCTTGGCTCGGGCACCTGTGAAGGGCGCA
GCGAAGCGCGATAGTCTTTGTGAATTGCAGAACTCCGTGAACCAATGGCCTCCTGAACGT
GCGTTGCACTCTTGGGATTTCCTGAGAGTATGTCTGCTTCAGTGCTTAACTTGCCCCAAC
TTTGCAAGCAGGATGTGTTTCTGCC-TTGCGTTCTTATGAGCTA-TTGCCCTCTGAGCCA
ATGGCTTGTTAA-TTGCTTGGTTCTTGCAAAATGC-TTTGCGCGCTGTTATTCARGTTTC
TACCTTCGTGGTTTTACTTGAGTGACGCTGCTCATGCTTGCAA-CCGCTGGGATG-CAGG
TGCATGCCT-CTAGCAT-GAAGTCAGACAAGTGAACCCGCTG-AATTTAAG-CATATCAA
------------------
>A02PtToKa
---------------GGGAAAAATTTCCGGACTG-ACGCCAGTGCTCAGTTTCTGGACGT
TGCGTCGGAAAGTTTCATGACCCTTATCACTTAGAGGAAGGAGAAGTCGTAACAAGGTTT
CCGTAGGTGAACCTGCGGAAGGATCATTCGCACTGATTCAATTTTGACTACGTGAATTTT
GGCTGTGAGGGATGCTTGCGGTGAGATATCTGCTTGCAGAACTCGAGGGCGACAGATGCA
CACTCACCAACCCTTGTTGGGGCTGGTGCGAGTGTCGCTCTGTGGCCATGGGTCCGTGTT
CAGCGGGCCGGGGAATGAAGGCTAAGCTGCTTTAGTGACAACTGTCTGGGAAGGGCATTG
TTCCAACTTCCACAACTTTCAGCGATGGATATCTTGGCTCGGGCACCTGTGAAGGGCGCA
GCGAAGCGCGATAGTCTTTGTGAATTGCAGAACTCCGTGAACCAATGGCCTCCTGAACGT
GCGTTGCACTCTTGGGATTTCCTGAGAGTATGTCTGCTTCAGTGCTTAACTTGCCCCAAC
TTTGCAAGCAGGATGTGTTTCTCCC-TTGCGTTCTTATGAGCTA-TTGCCCTCTGAGCCA
ATGGCTTGTTAA-TTGCTTGGTTCTTGCAAAATGC-TTTGCGCGCTGTTATTCAGGTTTC
TACCTTCGTGGTTTTACTTGAGTGACGCTGCTCATGCTTGCAA-CCGCTGGGATG-CAGG
TGCATGCCT-CTAGCAT-GAAGTCAGACAAGTGAACCCGCTG-AATTTAAG-CATATCAC
TAAA--------------
>A03PtToKa
----------CCG-GTGAGAAATTTATCGGACTG-ACGCCAGTGCTCAGCTTCTGGACGT
TGCGTCGGAAAGTTTCATGACCCTTATCACTTAGAGGAAGGAGAAGTCGTAACAAGGTTT
CCGTAGGTGAACCTGCGGAAGGATCATTCGCACTGATTCAATTTTGACTACGTGAATTTC
GGCTGTGAGGGATGCTTGCGGTGAGATATCTGCTTGCAGAACTCGAGGGCGACAGATGCA
CACTCACCAACCCTTGTTGGGGCTGGTGCGAGTGTCGCTCTGTGGCCATGGGTCCGTGTT
CAGCGGGCCGGGGAATGAAGGCTAAGCTGCTTTAGTGACAACTGTCTGGGAAGGGCATTG
TTCCAACTTCCACAACTTTCAGCGATGGATATCTTGGCTCGGGCACCTGTGAAGGGCGCA
GCGAAGCGCGATAGTCTTTGTGAATTGCAGAACTCCGTGAACCAATGGCCTCCTGAACGT
GCGTTGCACTCTTGGGATTTCCTGAGAGTATGTCTGCTTCAGTGCTTAACTTGCCCCAAC
TTTGCAAGCAGGATGTGTTTCTGCC-TTGCGTTCTTATGAGCTA-TTGCCCTCTGAGCCA
ATGGCTTGTTAA-TTGCTTGGTTCTTGCAAAATGC-TTTGCGCGCTGTTATTCAGGTTTC
TACCTTCGTGGTTTTACTTGAGTGACGCTGCTCATGCTTGCAA-CCGCTGGGATG-CAGG
TGCATGCCT-CTAGCAT-GAAGTCAGACAAGTGAACCCGCTG-AATTTAAG-CA------
------------------
>A04PtToKa
----------C---CGGTGAAATTTATCGGACTG-ACGCCAGTGCTCAGTTTCTGGACGT
TGCGTCGGAAAGTTTCATGACCCTTATCACTTAGAGGAAGGAGAAGTCGTAACAAGGTTT
CCGTAGGTGAACCTGCGGAAGGATCATTCGCACTGATTCAATTTTGACTACGTGAATTTT
GGCTGTGAGGGATGCTTGCGGTGAGATATCTGCTTGCAGAACTCGAGGGCGACAGATGCA
CACTCACCAACCCTTGTTGGGGCTGGTGCGAGTGTCGCTCTGTGGCCATGGGTCCGTGTT
CAGCGGGCCGGGGAATGAAGGCTAAGCTGCTTTAGTGACAACTGTCTGGGAAGGGCATTG
TTCCAACTTCCACAACTTTCAGCGATGGATATCTTGGCTCGGGCACCTGTGAAGGGCGCA
GCGAAGCGCGATAGTCTTTGTGAATTGCAGAACTCCGTGAACCAATGGCCTCCTGAACGT
GCGTTGCACTCTTGGGATTTCCTGAGAGTATGTCTGCTTCAGTGCTTAACTTGCCCCAAC
TTTGCAAGCAGGATGTGTTTCTCCC-TTGCGTTCTTATGAGCTA-TTGCCCTCTGAGCCA
ATGGCTTGTTAA-TTGCTTGGTTCTTGCAAAATGC-TTTGCGCGCTGTTATTCAAGTTTC
TACCTTCATGGTTTTACTTGAGTGACGCTGCTCATGCTTGCAA-CCGCTGGGATG-CAGG
TGCATGCCT-CT------------------------------------------------
------------------
>A05PtToKa
------------C-GGGGAAAATATTACGGACTG-ACGCCAGTGCTCAGCTTCTGGACGT
TGCGTCGGAAAGTTTCATGACCCTTATCACTTAGAGGAAGGAGAAGTCGTAACAAGGTTT
CCGTAGGTGAACCTGCGGAAGGATCATTCGCACTGATTCAATTTTGACTACGTGAATTTT
GGCTGTGAGGGATGCTTGCGGTGAGATATCTGCTTGCAGAACTCGAGGGCGACAGATGCA
CACTCACCAACCCTTGTTGGGGCTGGTGCGAGTGTCGCTCTGTGGCCATGGGTCCGTGTT
CAGCGGGCCGGGGAATGAAGGCTAAGCTGCTTTAGTGACAACTGTCTGGGAAGGGCATTG
TTCCAACTTCCACAACTTTCAGCGATGGATATCTTGGCTCGGGCACCTGTGAAGGGCGCA
GCGAAGCGCGATAGTCTTTGTGAATTGCAGAACTCCGTGAACCAATGGCCTCCTGAACGT
GCGTTGCACTCTTGGGATTTCCTGAGAGTATGTCTGCTTCAGTGCTTAACTTGCCCCAAC
TTTGCAAGCAGGATGTGTTTCTCCC-TTGCGTTCTTATGAGCTA-TTGCCCTCTGAGCCA
ATGGCTTGTTAA-TTGCTTGGTTCTTGCAAAATGC-TTTGCGCGCTGTTATTCAGGTTTC
TACCTTCGTGGTTTTACTTGAGTGACGCTGCTCATGCTTGCAA-CCGCTGGGATG-CAGG
TGCATGCCT-CTAGCAT-GAAGTCAGACAAGTGAACCCGCTG-AATTTAAG-CATATCAA
TAAAGCCGGGAGG--AAA
>A06PtToKa
----------CCC--GGGGAAAATTTACGGACTG-ACG-CAGTGCTCAGCTTCTGGACGT
TGCGTCGGAAAGTTTCATGACCCTTATCACTTAGAGGAAGGAGAAGTCGTAACAAGGTTT
CCGTAGGTGAACCTGCGGAAGGATCATTCGCACTGATTCAATTTTGACTACGTGAATTTT
GGCTGTGAGGGATGCTTGCGGTGAGATATCTGCTTGCAGAACTCGAGGGCGACAGATGCA
CACTCACCAACCCTTGTTGGGGCTGGTGCGAGTGTCGCTCTGTGGCCATGGGTCCGTGTT
CAGCGGGCCGGGGAATGAAGGCTAAGCTGCTTTAGTGACAACTGTCTGGGAAGGGCATTG
TTCCAACTTCCACAACTTTCAGCGATGGATATCTTGGCTCGGGCACCTGTGAAGGGCGCA
GCGAAGCGCGATAGTCTTTGTGAATTGCAGAACTCCGTGAACCAATGGCCTCCTGAACGT
GCGTTGCACTCTTGGGATTTCCTGAGAGTATGTCTGCTTCAGTGCTTAACTTGCCCCAAC
TTTGCAAGCAGGATGTGTTTCTGCC-TTGCGTTCTTATGAGCTA-TTGCCCTCTGAGCCA
ATGGCTTGTTAA-TTGCTTGGTTCTTGCAAAATGC-TTTGCGCGCTGTTATTCAGGTTTC
TACCTTCATGGTTTTACTTGAGTGACGCTGCTCATGCTTGCAA-CCGCTGGGATGCCAGG
TGCATGCCT-CTAACAT-GAAGTCAGACAAGTGAACCCGCTG-AATTTAAG-CATA----
------------------
>A07PtToKa
------------C-CGGGGAAAAATTACGGACTG-ACGCCAGTGCTCAGCTTCTGGACGT
TGCGTCGGAAAGTTTCATGACCCTTATCACTTAGAGGAAGGAGAAGTCGTAACAAGGTTT
CCGTAGGTGAACCTGCGGAAGGATCATTCGCACTGATTCAATTTTGACTACGTGAATTTT
GGCTGTGAGGGATGCTTGCGGTGAGATATCTGCTTGCAGAACTCGAGGGCGACAGATGCA
CACTCACCAACCCTTGTTGGGGCTGGTGCGAGTGTCGCTCTGTGGCCATGGGTCCGTGTT
CAGCGGGCCGGGGAATGAAGGCTAAGCTGCTTTAGTGACAACTGTCTGGGAAGGGCATTG
TTCCAACTTCCACAACTTTCAGCGATGGATATCTTGGCTCGGGCACCTGTGAAGGGCGCA
GCGAAGCGCGATAGTCTTTGTGAATTGCAGAACTCCGTGAACCAATGGCCTCCTGAACGT
GCGTTGCACTCTTGGGATTTCCTGAGAGTATGTCTGCTTCAGTGCTTAACTTGCCCCAAC
TTTGCAAGCAGGATGTGTTTCTGCC-TTGCGTTCTTATGAGCTA-TTGCCCTCTGAGCCA
ATGGCTTGTTAA-TTGCTTGGTTCTTGCAAAATGC-TTTGCGCGCTGTTATTCAAGTTTC
TACCTTC-----------------------------------------------------
------------------------------------------------------------
------------------
>A08PtToKa
-------------------AAAATTTACGGACTG-ACGCCAGTGCTCAGTTTCTGGACGT
TGCGTCGGAAAGTTTCATGACCCTTATCACTTAGAGGAAGGAGAAGTCGTAACAAGGTTT
CCGTAGGTGAACCTGCGGAAGGATCATTCGCACTGATTCAATTTTGACTACGTGAATTTT
GGCTGTGAGGGATGCTTGCGGTGAGATATCTGCTTGCAGAACTCGAGGGCGACAGATGCA
CACTCACCAACCCTTGTTGGGGCTGGTGCGAGTGTCGCTCTGTGGCCATGGGTCCGTGTT
CAGCGGGCCGGGGAATGAAGGCTAAGCTGCTTTAGTGACAACTGTCTGGGAAGGGCATTG
TTCCAACTTCCACAACTTTCAGCGATGGATATCTTGGCTCGGGCACCTGTGAAGGGCGCA
GCGAAGCGCGATAGTCTTTGTGAATTGCAGAACTCCGTGAACCAATGGCCTCCTGAACGT
GCGTTGCACTCTTGGGATTTCCTGAGAGTATGTCTGCTTCAGTGCTTAACTTGCCCCAAC
TTTGCAAGCAGGATGTGTTTCTGCC-TTGCGTTCTTATGAGCTA-TTGCCCTCTGAGCCA
ATGGCTTGTTAA-TTGCTTGGTTCTTGCAAAATGC-TTTGCGCGCTGTTATTCAGGTTTC
TACCTTCGTGGTTTTACTTGAGTGACGCTGCTCATGCTTGCAA-CCGCTGGGATG-CAGG
TGCATGCCT-CT------------------------------------------------
------------------
>A09PtToKa
---------------------------CGGACTG-ACGCCAGTGCTCAGTTTCTGGACGT
TGCGTCGGAAAGTTTCATGACCCTTATCACTTAGAGGAAGGAGAAGTCGTAACAAGGTTT
CCGTAGGTGAACCTGCGGAAGGATCATTCGCACTGATTCAATTTTGACTACGTGAATTTT
GGCTGTGAGGGATGCTTGCGGTGAGATATCTGCTTGCAGAACTCGAGGGCGACAGATGCA
CACTCACCAACCCTTGTTGGGGCTGGTGCGAGTGTCGCTCTGTGGCCATGGGTCCGTGTT
CAGCGGGCCGGGGAATGAAGGCTAAGCTGCTTTAGTGACAACTGTCTGGGAAGGGCATTG
TTCCAACTTCCACAACTTTCAGCGATGGATATCTTGGCTCGGGCACCTGTGAAGGGCGCA
GCGAAGCGCGATAGTCTTTGTGAATTGCAGAACTCCGTGAACCAATGGCCTCCTGAACGT
GCGTTGCACTCTTGGGATTTCCTGAGAGTATGTCTGCTTCAGTGCTTAACTTGCCCCAAC
TTTGCAAGCAGGATGTGTTTCTCCC-TTGCGTTCTTATGAGCTA-TTGCCCTCTGAGCCA
ATGGCTTGTTAA-TTGCTTGGTTCTTGCAAAATGC-TTTGCGCGCTGTTATTCAGGTTTC
TCCCTTCATGGTTTTACTTGAGTGACGCTGCTCATGCTTGCA------------------
------------------------------------------------------------
------------------
>A11PtToKa
---------------------------CGGACTG-ACGCCAGTGCTCAGTTTCTGGACGT
TGCGTCGGAAAGTTTCATGACCCTTATCACTTAGAGGAAGGAGAAGTCGTAACAAGGTTT
CCGTAGGTGAACCTGCGGAAGGATCATTCGCACTGATTCAATTTTGACTACGTGAATTTT
GGCTGTGAGGGATGCTTGCGGTGAGATATCTGCTTGCAGAACTCGAGGGCGACAGATGCA
CACTCACCAACCCTTGTTGGGGCTGGTGCGAGTGTCGCTCTGTGGCCATGGGTCCGTGTT
CAGCGGGCCGGGGAATGAAGGCTAAGCTGCTTTAGTGACAACTGTCTGGGAAGGGCATTG
TTCCAACTTCCACAACTTTCAGCGATGGATATCTTGGCTCGGGCACCTGTGAAGGGCGCA
GCGAAGCGCGATAGTCTTTGTGAATTGCAGAACTCCGTGAACCAATGGCCTCCTGAACGT
GCGTTGCACTCTTGGGATTTCCTGAGAGTATGTCTGCTTCAGTGCTTAACTTGCCCCAAC
TTTGCAAGCAGGATGTGTTTCTGCC-TTGCGTTCTTATGAGCTA-TTGCCCTCTGAGCCA
ATGGCTTGTTAA-TTGCTTGGTTCTTGCAAAATGC-TTTGCGCGCTGTTATTCARGTTTC
TACCTTCRTGGTTTTACTTGAGTGACGCTGCTCATGCTTGCAA-CCGCTGGGATG-CAGG
TGCATGCCT-CTAACNT-GAAGTCAGACAAGTGAACCCGCTG-AATTTAAG---------
------------------
>A12PtToKa
----------------------------GGACTG-ACGCCAGTGCTCAGCTTCTGGACGT
TGCGTCGGAAAGTTTCATGAACCTTATCACTTAGAGGAAGGAGAAGTCGTAACAAGGTTT
CCGTAGGTGAACCTGCGGAAGGATCATTCGCACTGATTCAATTTTGACTACGTGAATTTT
GGCTGTGAGGGATGCTAGCGGTGAGATATCTGCTTGCAGAACTCGAGGGCGACAGATGCA
CACTCACCAACCCTTGTTGGGGCTGGTGCGAGTGTCGCTCTGTGGCCATGGGTCCGTGTT
CAGCGGGCCGGGGAATGAAGGCTAAGCTGCTTTAGTGACAACTGTCTGGGAAGGGCATTG
TTCCAACTTCCACAACTTTCAGCGATGGATATCTTGGCTCGGGCACCTGTGAAGGGCGCA
GCGAAGCGCGATAGTCTTTGTGAATTGCAGAACTCCGTGAACCAATGGCCTCCTGAACGT
GCGTTGCACTCTTGGGATTTCCTGAGAGTATGTCTGCTTCAGTGCTTAACTTGCCCCAAC
TTTGCAAGCAGGATGTGTTTCTGCC-TTGCGTTCTTATGAGCTA-TTGCCCTCTGAGCCA
ATGGCTTGTTAA-TTGCTTGGTTCTTGCAAAATGC-TTTGCGCGCTGTTATTCAGGTTTC
TACCTTCGTGGTTTTACTTGAGTGACGCTGCTCATGCTTGCAA-CCGCTGGGATG-CAGG
TGCATGCCT-CTAGCAT-GAAGTCAGACAAGTGAACCCCCTT-AATTTAAG-CATA----
------------------
>A13PtToKa
-----------CC-CGGTGAAAATTTACGGACTG-ACGCCAGTGCTCAGTTTCTGGACGT
TGCGTCGGAAAGTTTCATGACCCTTATCACTTAGAGGAAGGAGAAGTCGTAACAAGGTTT
CCGTAGGTGAACCTGCGGAAGGATCATTCGCACTGATTCAATTTTGACTACGTGAATTTT
GGCTGTGAGGGATGCTTGCGGTGAGATATCTGCTTGCAGAACTCGAGGGCGACAGATGCA
CACTCACCAACCCTTGTTGGGGCTGGTGCGAGTGTCGCTCTGTGGCCATGGGTCCGTGTT
CAGCGGGCCGGGGAATGAAGGCTAAGCTGCTTTAGTGACAACTGTCTGGGAAGGGCATTG
TTCCAACTTCCACAACTTTCAGCGATGGATATCTTGGCTCGGGCACCTGTGAAGGGCGCA
GCGAAGCGCGATAGTCTTTGTGAATTGCAGAACTCCGTGAACCAATGGCCTCCTGAACGT
GCGTTGCACTCTTGGGATTTCCTGAGAGTATGTCTGCTTCAGTGCTTAACTTGCCCCAAC
TTTGCAAGCAGGATGTGTTTCTCCC-TTGCGTTCTTATGAGCTA-TTGCCCTCTGAGCCA
ATGGCTTGTTAA-TTGCTTGGTTCTTGCAAAATGC-TTTGCGCGCTGTTATTCAGGTTTC
TACCTTCATGGTTTTACTTGAGTGACGCTGCTCATGCTTGCAA-CCGCTGGGATG-CAGG
TGCATGCCT-CTAAC---------------------------------------------
------------------
>A14PtToKa
------------------GAAAATTTACGGACTG-ACG-CAGTGCTCAGCTTCTGGACGT
TGCGTCGGAAAGTTTCATGAACCTTATCACTTAGAGGAAGGAGAAGTCGTAACAAGGTTT
CCGTAGGTGAACCTGCGGAAGGATCATTCGCACTGATTCAATTTTGACTACGTGAATTTT
GGCTGTGAGGGATGCTTGCGGTGAGATATCTGCTTGCAGAACTCGAGGGCGACAGATGCA
CACTCACCAACCCTTGTTGGGGCTGGTGCGAGTGTCGCTCTGTGGCCATGGGTCCGTGTT
CAGCGGGCCGGGGAATGAAGGCTAAGCTGCTTTAGTGACAACTGTCTGGGAAGGGCATTG
TTCCAACTTCCACAACTTTCAGCGATGGATATCTTGGCTCGGGCACCTGTGAAGGGCGCA
GCGAAGCGCGATAGTCTTTGTGAATTGCAGAACTCCGTGAACCAATGGCCTCCTGAACGT
GCGTTGCACTCTTGGGATTTCCTGAGAGTATGTCTGCTTCAGTGCTTAACTTGCCCCAAC
TTTGCAAGCAGGATGTGTTTCTGCC-TTGCGTTCTTATGAGCTA-TTGCCCTCTGAGCCA
ATGGCTTGTTAA-TTGCTTGGTTCTTGCAAAATGC-TTTGCGCGCTGTTATTCAGGTTTC
TACCTTCGTGGTTTTACTTGAGTGACGCTGCTCATGCTTGCAA-CCGCTGGGATG-CAGG
TGCATGCCT-CTAGCAT-GAAGTCAGACAAGTGAACCCGCTG-AATTTAAG-CATAT---
------------------
>A15PtToKa
---------------------------CGGACTG-ACG-CAGTGCTCAGCTTCTGGACGT
TGCGTCGGAAAGTTTCATGAACCTTATCACTTAGAGGAAGGAGAAGTCGTAACAAGGTTT
CCGTAGGTGAACCTGCGGAAGGATCATTCGCACTGATTCAATTTTGACTACGTGAATTTT
GGCTGTGAGGGATGCTTGCGGTGAGATATCTGCTTGCAGAACTCGAGGGCGACAGATGCA
CACTCACCAACCCTTGTTGGGGCTGGTGCGAGTGTCGCTCTGTGGCCATGGGTCCGTGTT
CAGCGGGCCGGGGAATGAAGGCTAAGCTGCTTTAGTGACAACTGTCTGGGAAGGGCATTG
TTCCAACTTCCACAACTTTCAGCGATGGATATCTTGGCTCGGGCACCTGTGAAGGGCGCA
GCGAAGCGCGATAGTCTTTGTGAATTGCAGAACTCCGTGAACCAATGGCCTCCTGAACGT
GCGTTGCACTCTTGGGATTTCCTGAGAGTATGTCTGCTTCAGTGCTTAACTTGCCCCAAC
TTTGCAAGCAGGATGTGTTTCTGCC-TTGCGTTCTTATGAGCTA-TTGCCCTCTGAGCCA
ATGGCTTGTTAA-TTGCTTGGTTCTTGCAAAATGC-TTTGCGCGCTGTTATTCAGGTTTC
TACCTTCGTGGTTTTACTTGAGTGACGCTGCTCATGCTTGCAA-CCGCTGGGATG-CAGG
TGCATGCCT-CTAGCAT-GAAGTCAGACAAGTGAACCCGCTG-AATTTAAG-CATATCAA
TAAAACGGGGAAG-----
>A16PtToKa
----------TCC-GGGGGAAAATTTACGGACTG-ACGCCAGTGCTCAGCTTCTGGACGT
TGCGTCGGAAAGTTTCATGAACCTTATCACTTAGAGGAAGGAGAAGTCGTAACAAGGTTT
CCGTAGGTGAACCTGCGGAAGGATCATTCGCACTGATTCAATTTTGACTACGTGAATTTT
GGCTGTGAGGGATGCTTGCGGTGAGATATCTGCTTGCAGAACTCGAGGGCGACAGATGCA
CACTCACCAACCCTTGTTGGGGCTGGTGCGAGTGTCGCTCTGTGGCCATGGGTCCGTGTT
CAGCGGGCCGGGGAATGAAGGCTAAGCTGCTTTAGTGACAACTGTCTGGGAAGGGCATTG
TTCCAACTTCCACAACTTTCAGCGATGGATATCTTGGCTCGGGCACCTGTGAAGGGCGCA
GCGAAGCGCGATAGTCTTTGTGAATTGCAGAACTCCGTGAACCAATGGCCTCCTGAACGT
GCGTTGCACTCTTGGGATTTCCTGAGAGTATGTCTGCTTCAGTGCTTAACTTGCCCCAAC
TTTGCAAGCAGGATGTGTTTCTGCC-TTGCGTTCTTATGAGCTA-TTGCCCTCTGAGCCA
ATGGCTTGTTAA-TTGCTTGGTTCTTGCAAAATGC-TTTGCGCGCTGTTATTCAGGTTTC
TACCTTCGTGGTTTTACTTGAGTGACGCTGCTCATGCTTGCAA-CCGCTGGGATG-CAGG
TGCATGCCT-CTAGCAT-GAAGTCAAACAAGTGAACCCGCTG-AATTTAAG-CATATT--
------------------
>A17PtToKa
----------------------------GGACTG-ACGCCAGTGTTCAGTTTCTGGACGT
TGCGTCGGAAAGTTTCATGACCCTTATCACTTAGAGGAAGGAGAAGTCGTAACAAGGTTT
CCGTAGGTGAACCTGCGGAAGGATCATTCGCACTGATTCAATTTTGACTACGTGAATTTT
GGCTGTGAGGGATGCTTGCGGTGAGATATCTGCTTGCAGAACTCGAGGGCGACAGATGCA
CACTCACCAACCCTTGTTGGGGCTGGTGCGAGTGTCGCTCTGTGGCCATGGGTCCGTGTT
CAGCGGGCCGGGGAATGAAGGCTAAGCTGCTTTAGTGACAACTGTCTGGGAAGGGCATTG
TTCCAACTTCCACAACTTTCAGCGATGGATATCTTGGCTCGGGCACCTGTGAAGGGCGCA
GCGAAGCGCGATAGTCTTTGTGAATTGCAGAACTCCGTGAACCAATGGCCTCCTGAACGT
GCGTTGCACTCTTGGGATTTCCTGAGAGTATGTCTGCTTCAGTGCTTAACTTGCCCCAAC
TTTGCAAGCAGGATGTGTTTCTGCC-TTGCGTTCTTATGAGCTA-TTGCCCTCTGAGCCA
ATGGCTTGTTAA-TTGCTTGGTTCTTGCAAAATGC-TTTGCGCGCTGTTATTCAAGTTTC
TACCTTCATGGTTTTACTTGAGTGACGCTGCTCATGCTTGCAA-CCGCTGGGATG-CAGG
TGCATGCCT-CTAGCTT-GAAGTCAGACAAGTGAACCCGCTT-AATTTAAG-CATA----
------------------
>A18PtToKa
---------------------AATTTACGGACTG-ACG-CAGTGCTCAGCTTCTGGACGT
TGCGTCGGAAAGTTTCATGAACCTTATCACTTAGAGGAAGGAGAAGTCGTAACAAGGTTT
CCGTAGGTGAACCTGCGGAAGGATCATTCGCACTGATTCAATTTTGACTACGTGAATTTT
GGCTGTGAGGGATGCTTGCGGTGAGATATCTGCTTGCAGAACTCGAGGGCGACAGATGCA
CACTCACCAACCCTTGTTGGGGCTGGTGCGAGTGTCGCTCTGTGGCCATGGGTCCGTGTT
CAGCGGGCCGGGGAATGAAGGCTAAGCTGCTTTAGTGACAACTGTCTGGGAAGGGCATTG
TTCCAACTTCCACAACTTTCAGCGATGGATATCTTGGCTCGGGCACCTGTGAAGGGCGCA
GCGAAGCGCGATAGTCTTTGTGAATTGCAGAACTCCGTGAACCAATGGCCTCCTGAACGT
GCGTTGCACTCTTGGGATTTCCTGAGAGTATGTCTGCTTCAGTGCTTAACTTGCCCCAAC
TTTGCAAGCAGGATGTGTTTCTGCC-TTGCGTTCTTATGAGCTA-TTGCCCTCTGAGCCA
ATGGCTTGTTAA-TTGCTTGGTTCTTGCAAAATGC-TTTGCGCGCTGTTATTCAGGTTTC
TACCTTCATGGTTTTACTTGAGTGACGCTGCTCATGCTTGCAA-CCGCTGGGATG-CAGG
TGCATGCCT-CTAGCAT-GAAGTCAGACAAGTGAACCCGCTG-AATTTAAG-CATATCA-
------------------
>A19PtToKa
---------------------------CGGACTG-ACG-CAGTGCTCAGCTTCTGGACGT
TGCGTCGGAAAGTTTCATGAACCTTATCACTTAGAGGAAGGAGAAGTCGTAACAAGGTTT
CCGTAGGTGAACCTGCGGAAGGATCATTCGCACTGATTCAATTTTGACTACGTGAATTTT
GGCTGTGAGAGATGCTTGCGGTGAGATATCTGCTTGCAGAACTCGAGGGCGACAGATGCA
CACTCACCAACCCTTGTTGGGGCTGGTGCGAGTGTCGCTCTGTGGCCATGGGTCCGTGTT
CAGCGGGCCGGGGAATGAAGGCTAAGCTGCTTTAGTGACAACTGTCTGGGAAGGGCATTG
TTCCAACTTCCACAACTTTCAGCGATGGATATCTTGGCTCGGGCACCTGTGAAGGGCGCA
GCGAAGCGCGATAGTCTTTGTGAATTGCAGAACTCCGTGAACCAATGGCCTCCTGAACGT
GCGTTGCACTCTTGGGATTTCCTGAGAGTATGTCTGCTTCAGTGCTTAACTTGCCCCAAC
TTTGCAAGCAGGATGTGTTTCTGCC-TTGCGTTCTTATGAGCTA-TTGCCCTCTGAGCCA
ATGGCTTGTTAA-TTGCTTGGTTCTTGCAAAATGC-TTTGCGCGCTGTTATTCAGGTTTC
TACCTTCGTGGTTTTACTTGAGTGACGCTGCTCATGCTTGCAA-CCGCTGGGATG-CAGG
TGCATGCCT-CTAGCAT-GAAGTCAAACAAGTGAACCCGCTG-AATTTAAG-CATATTC-
------------------
>A20PtToKa
----------TCCCGGTGGAAAATTTACGGACTG-ACG-CAGTGCTCAGCTTCTGGACGT
TGCGTCGGAAAGTTTCATGAACCTTATCACTTAGAGGAAGGAGAAGTCGTAACAAGGTTT
CCGTAGGTGAACCTGCGGAAGGATCATTCGCACTGATTCAATTTTGACTACGTGAATTTT
GGCTGTGAGAGATGCTTGCGGTGAGATATCTGCTTGCAGAACTCGAGGGCGACAGATGCA
CACTCACCAACCCTTGTTGGGGCTGGTGCGAGTGTCGCTCTGTGGCCATGGGTCCGTGTT
CAGCGGGCCGGGGAATGAAGGCTAAGCTGCTTTAGTGACAACTGTCTGGGAAGGGCATTG
TTCCAACTTCCACAACTTTCAGCGATGGATATCTTGGCTCGGGCACCTGTGAAGGGCGCA
GCGAAGCGCGATAGTCTTTGTGAATTGCAGAACTCCGTGAACCAATGGCCTCCTGAACGT
GCGTTGCACTCTTGGGATTTCCTGAGAGTATGTCTGCTTCAGTGCTTAACTTGCCCCAAC
TTTGCAAGCAGGATGTGTTTCTGCC-TTGCGTTCTTATGAGCTA-TTGCCCTCTGAGCCA
ATGGCTTGTTAA-TTGCTTGGTTCTTGCAAAATGC-TTTGCGCGCTGTTATTCAGGTTTC
TACCTTCGTGGTTTTACTTGAGTGACGCTGCTCATGCTTGCAA-CCGCTGGGATG-CAGG
TGCATGCCT-CTAGCAT-GAAGTCAGACAAGTGAACCCGCTG-AATTTAAG-CATAT---
------------------
>A21PtToKa
------------------------------ACTG-ACG-CAGTGCTCAGCTTCTGGACGT
TGCGTCGGAAAGTTTCATGAACCTTATCACTTAGAGGAAGGAGAAGTCGTAACAAGGTTT
CCGTAGGTGAACCTGCGGAAGGATCATTCGCACTGATTCAATTTTGACTACGTGAATTTT
GGCTGTGAGAGATGCTTGCGGTGAGATATCTGCTTGCAGAACTCGAGGGCGACAGATGCA
CACTCACCAACCCTTGTTGGGGCTGGTGCGAGTGTCGCTCTGTGGCCATGGGTCCGTGTT
TAGCGGGCCGGGGAATGAAGGCTAAGCTGCTTTAGTGACAACTGTCTGGGAAGGGCATTG
TTCCAACTTCCACAACTTTCAGCGATGGATATCTTGGCTCGGGCACCTGTGAAGGGCGCA
GCGAAGCGCGATAGTCTTTGTGAATTGCAGAACTCCGTGAACCAATGGCCTCCTGAACGT
GCGTTGCACTCTTGGGATTTCCTGAGAGTATGTCTGCTTCAGTGCTTAACTTGCCCCAAC
TTTGCAAGCAGGATGTGTTTCTGCC-TTGCGTTCTTATGAGCTA-TTGCCCTCTGAGCCA
ATGGCTTGTTAA-TTGCTTGGTTCTTGCAAAATGC-TTTGCGCGCTGTTATTCAGGTTTC
TACCTTCGTGGTTTTACTTGAGTGACGCTGCTCATGCTTGCAA-CCGCTGGGATG-CAGG
TGCATGCCT-CTAGCAT-GAAGTCAAACAAGTGAACCCGCTG-AATTTAAG-CATATCAT
AAAACCGGGAAGG--AAA
>A22PtToKa
----------CC---GGTGAAATTTATCGGACTG-ACG-CAGTGCTCAGCTTCTGGACGT
TGCGTCGGAAAGTTTCATGAACCTTATCACTTAGAGGAAGGAGAAGTCGTAACAAGGTTT
CCGTAGGTGAACCTGCGGAAGGATCATTCGCACTGATTCAATTTTGACTACGTGAATTTT
GGCTGTGAGAGATGCTTGCGGTGAGATATCTGCTTGCAGAACTCGAGGGCGACAGATGCA
CACTCACCAACCCTTGTTGGGGCTGGTGCGAGTGTCGCTCTGTGGCCATGGGTCCGTGTT
CAGCGGGCCGGGGAATGAAGGCTAAGCTGCTTTAGTGACAACTGTCTGGGAAGGGCATTG
TTCCAACTTCCACAACTTTCAGCGATGGATATCTTGGCTCGGGCACCTGTGAAGGGCGCA
GCGAAGCGCGATAGTCTTTGTGAATTGCAGAACTCCGTGAACCAATGGCCTCCTGAACGT
GCGTTGCACTCTTGGGATTTCCTGAGAGTATGTCTGCTTCAGTGCTTAACTTGCCCCAAC
TTTGCAAGCAGGATGTGTTTCTGCC-TTGCGTTCTTATGAGCTA-TTGCCCTCTGAGCCA
ATGGCTTGTTAA-TTGCTTGGTTCTTGCAAAATGC-TTTGCGCGCTGTTATTCAGGTTTC
TACCTTCGTGGTTTTACTTGAGTGACGCTGCTCATGCTTGCAA-CCGCTGGGATG-CAGG
TGCATGCCT-CTAGCAT-GAAGTCAGACAAGTGAACCCGCTG-AATTTAAG-CATATCAA
TAAAGCGGGAGGA---AA
>A24PtToKa
C-------------GGTGAAAATTTATCGGACTG-ACG-CAGTGCTCAGCTTCTGGACGT
TGCGTCGGAAAGTTTCATGAACCTTATCACTTAGAGGAAGGAGAAGTCGTAACAAGGTTT
CCGTAGGTGAACCTGCGGAAGGATCATTCGCACTGATTCAATTTTGACTACGTGAATTTT
GGCTGTGAGAGATGCTTGCGGTGAGATATCTGCTTGCAGAACTCGAGGGCGACAGATGCA
CACTCACCAACCCTTGTTGGGGCTGGTGCGAGTGTCGCTCTGTGGCCATGGGTCCGTGTT
TAGCGGGCCGGGGAATGAAGGCTAAGCTGCTTTAATGACAACTGTCTGGGAAGGGCATTG
TTCCAACTTCCACAACTTTCAGCGATGGATATCTTGGCTCGGGCACCTGTGAAGGGCGCA
GCGAAGCGCGATAGTCTTTGTGAATTGCAGAACTCCGTGAACCAATGGCCTCCTGAACGT
GCGTTGCACTCTTGGGATTTCCTGAGAGTATGTCTGCTTCAGTGCTTAACTTGCCCCAAC
TTTGCAAGCAGGATGTGTTTCTGCC-TTGCGTTCTTATGAGCTA-TTGCCCTCTGAGCCA
ATGGCTTGTTAA-TTGCTTGGTTCTTGCAAAATGC-TTTGCGCGCTGTTATTCAGGTTTC
TACCTTCGTGGTTTTACTTGAGTGACGCTGCTCATGCTTGCAA-CCGCTGGGATG-CAGG
TGCATGCCT-CTAGCAT-GAAGTCAAACAAGTGAACCCGCTG-AATTTAAG-CATATCAT
AAGG--------------
>A25PtToKa
----------------------------GGACTG-ACG-CAGTGCTCAGTTTTTGGACGT
TGCGTCGGAAAGTTTCATGACCCTTATCACTTAGAGGAAGGAGAAGTCGTAACAAGGTTT
CCGTAGGTGAACCTGCGGAAGGATCATTCGCACTGATTCAATTTTGACTACGTGAATTTT
GGCTGTGAGGGATGCTTGCGGTGAGATATCTGCTTGCAGAACTCGAGGGCGACAGATGCA
CACTCACCAACCCTTGTTGGGGCTGGTGCGAGTGTCGCTCTGTGGCCATGGGTCCGTGTT
CAGCGGGCCGGGGAATGAAGGCTAAGCTGCTTTAGTGACAACTGTCTGGGAAGGGCATTG
TTCCAACTTCCACAACTTTCAGCGATGGATATCTTGGCTCGGGCACCTGTGAAGGGCGCA
GCGAAGCGCGATAGTCTTTGTGAATTGCAGAACTCCGTGAACCAATGGCCTCCTGAACGT
GCGTTGCACTCTTGGGATTTCCTGAGAGTATGTCTGCTTCAGTGCTTAACTTGCCCCAAC
TTTGCAAGCAGGATGTGTTTCTCCC-TTGCGTTCTTATGAGCTA-TTGCCCTCTGAGCCA
ATGGCTTGTTAA-TTGCTTGGTTCTTGCAAAATGC-TTTGCGCGCTGTTATTCAAGTTTC
TACCTTCATGGTTTTACTTGAGTGACGCTGCTCATGCTTGCAA-CCGCTGGGATGCCAGG
TGCATGCCT-CTAGCATGGAAGTCAGACAAG-----------------------------
------------------
>A26PtToKa
----------CCC-GGTGAAAATTTATCGGACTG-ACG-CAGTGCTCAGCTTCTGGACGT
TGCGTCGGAAAGTTTCATGAACCTTATCACTTAGAGGAAGGAGAAGTCGTAACAAGGTTT
CCGTAGGTGAACCTGCGGAAGGATCATTCGCACTGATTCAATTTTGACTACGTGAATTTT
GGCTGTGAGAGATGCTTGCGGTGAGATATCTGCTTGCAGAACTCGAGGGCGACAGATGCA
CACTCACCAACCCTTGTTGGGGCTGGTGCGAGTGTCGCTCTGTGGCCATGGGTCCGTGTT
CAGCGGGCCGGGGAATGAAGGCTAAGCTGCTTTAGTGACAACTGTCTGGGAAGGGCATTG
TTCCAACTTCCACAACTTTCAGCGATGGATATCTTGGCTCGGGCACCTGTGAAGGGCGCA
GCGAAGCGCGATAGTCTTTGTGAATTGCAGAACTCCGTGAACCAATGGCCTCCTGAACGT
GCGTTGCACTCTTGGGATTTCCTGAGAGTATGTCTGCTTCAGTGCTTAACTTGCCCCAAC
TTTGCAAGCAGGATGTGTTTCTGCC-TTGCGTTCTTATGAGCTA-TTGCCCTCTGAGCCA
ATGGCTTGTTAA-TTGCTTGGTTCTTGCAAAATGC-TTTGCGCGCTGTTATTCAGGTTTC
TACCTTCGTGGTTTTACTTGAGTGACGCTGCTCATGCTTGCAA-CCGCTGGGATG-CAGG
TGCATGCCT-CTAGCAT-GAAGTCAGACAAGTGAACCCGCTG-AATTTAAG-CATATTCA
------------------
>A27PtToKa
-----------------------------------------------------TGGACGT
TGCGTCGGAAAGTTTCATGAACCTTATCACTTAGAGGAAGGAGAAGTCGTAACAAGGTTT
CCGTAGGTGAACCTGCGGAAGGATCATTCGCACTGATTCAATTTTGACTACGTGAATTTT
GGCTGTGAGAGATGCTTGCGGTGAGATATCTGCTTGCAGAACTCGAGGGCGACAGATGCA
CACTCACCAACCCTTGTTGGGGCTGGTGCGAGTGTCGCTCTGTGGCCATGGGTCCGTGTT
TAGCGGGCCGGGGAATGAAGGCTAAGCTGCTTTAGTGACAACTGTCTGGGAAGGGCATTG
TTCCAACTTCCACAACTTTCAGCGATGGATATCTTGGCTCGGGCACCTGTGAAGGGCGCA
GCGAAGCGCGATAGTCTTTGTGAATTGCAAAACTCCGTGAACCAATGGCCTCCTGAACGT
GCGTTGCACTCTTGGGATTTCCTGAGAGTATGTCTGCTTCAGTGCTTAACTTGCCCCAAC
TTTGCAAGCAGGATGTGTTTCTGCC-TTGCGTTCTTATGAGCTA-TTGCCCTCTGAGCCA
ATGGCTTGTTAA-TTGCTTGGTTCTTGCAAAATGC-TTTGCGCGCTGTTATTCAGGTTTC
TACCTTCGTGGTTTTACTTGAGTGACGCTGCTCATGCTTGCAA-CCGCTGGGATG-CAGG
TGCATGCCT-CTAGCAT-GAAGTCAAACAAGTGAACCCGCTG-AATTTAAG-CATAT---
------------------
>A28PtToKa
C-------------CGGGGAAAATTTTCGGACTG-ACG-CAGTGCTCAGCTTCTGGACGT
TGCGTCGGAAAGTTTCATGAACCTTATCACTTAGAGGAAGGAGAAGTCGTAACAAGGTTT
CCGTAGGTGAACCTGCGGAAGGATCATTCGCACTGATTCAATTTTGACTACGTGAATTTT
GGCTGTGAGGGATGCTTGCGGTGAGATATCTGCTTGCAGAACTCGAGGGCGACAGATGCA
CACTCACCAACCCTTGTTGGGGCTGGTGCGAGTGTCGCTCTGTGGCCATGGGTCCGTGTT
CAGCGGGCCGGGGAATGAAGGCTAAGCTGCTTTAGTGACAACTGTCTGGGAAGGGCATTG
TTCCAACTTCCACAACTTTCAGCGATGGATATCTTGGCTCGGGCACCTGTGAAGGGCGCA
GCGAAGCGCGATAGTCTTTGTGAATTGCAGAACTCCGTGAACCAATGGCCTCCTGAACGT
GCGTTGCACTCTTGGGATTTCCTGAGAGTATGTCTGCTTCAGTGCTTAACTTGCCCCAAC
TTTGCAAGCAGGATGTGTTTCTGCCTTTGCGTTCTTATGAGCTATTTGCCCTCTGAGCCA
ATGGCTTGTTAATTTGCTTGGTTCTTGCAAAATGCTTTTGCGCGCTGTTATTCAGGTTTC
TACCTTCGTGGTTTTACTTGAGTGACGCTGCTCATGCTTGCAA-CCGCTGGGATG-CAGG
TGCATGCCT-CTAGCAT-GAAGTCAGACAAGTGAACCCGCTG-AATTTAAC-TTT-----
------------------
>A29PtToKa
---------------------------CGGACTG-ACG-CAGTGCTCAGCTTCTGGACGT
TGCGTCGGAAAGTTTCATGAACCTTATCACTTAGAGGAAGGAGAAGTCGTAACAAGGTTT
CCGTAGGTGAACCTGCGGAAGGATCATTCGCACTGATTCAATTTTGACTACGTGAATTTT
GGCTGTGAGAGATGCTTGCGGTGAGATATCTGCTTGCAGAACTCGAGGGCGACAGATGCA
CACTCACCAACCCTTGTTGGGGCTGGTGCGAGTGTCGCTCTGTGGCCATGGGTCCGTGTT
CAGCGGGCCGGGGAATGAAGGCTAAGCTGCTTTAGTGACAACTGTCTGGGAAGGGCATTG
TTCCAACTTCCACAACTTTCAGCGATGGATATCTTGGCTCGGGCACCTGTGAAGGGCGCA
GCGAAGCGCGATAGTCTTTGTGAATTGCAGAACTCCGTGAACCAATGGCCTCCTGAACGT
GCGTTGCACTCTTGGGATTTCCTGAGAGTATGTCTGCTTCAGTGCTTAACTTGCCCCAAC
TTTGCAAGCAGGATGTGTTTCTGCC-TTGCGTTCTTATGAGCTA-TTGCCCTCTGAGCCA
ATGGCTTGTTAA-TTGCTTGGTTCTTGCAAAATGC-TTTGCGCGCTGTTATTCAGGTTTC
TACCTTCGTGGTTTTACTTGAGTGACGCTGCTCATGCTTGCAA-CCGCTGGGATG-CAGG
TGCATGCCT-CTAGCAT-GAAGTCAAACAAGTGAACCCGCTG-AATTTAAG-CATATCTA
TAAAAAGGGGGAAGAAAA
>A30PtToKa
---------------------AATTTACGGACTG-ACG-CAGTGCTCAGCTTCTGGACGT
TGCGTCGGAAAGTTTCATGAACCTTATCACTTAGAGGAAGGAGAAGTCGTAACAAGGTTT
CCGTAGGTGAACCTGCGGAAGGATCATTCGCACTGATTCAATTTTGACTACGTGAATTTT
GGCTGTGAGAGATGCTTGCGGTGAGATATCTGCTTGCAGAACTCGAGGGCGACAGATGCA
CACTCACCAACCCTTGTTGGGGCTGGTGCGAGTGTCGCTCTGTGGCCATGGGTCCGTGTT
CAGCGGGCCGGGGAATGAAGGCTAAGCTGCTTTAGTGACAACTGTCTGGGAAGGGCATTG
TTCCAACTTCCACAACTTTCAGCGATGGATATCTTGGCTCGGGCACCTGTGAAGGGCGCA
GCGAAGCGCGATAGTCTTTGTGAATTGCAGAACTCCGTGAACCAATGGCCTCCTGAACGT
GCGTTGCACTCTTGGGATTTCCTGAGAGTATGTCTGCTTCAGTGCTTAACTTGCCCCAAC
TTTGCAAGCAGGATGTGTTTCTGCC-TTGCGTTCTTATGAGCTA-TTGCCCTCTGAGCCA
ATGGCTTGTTAA-TTGCTTGGTTCTTGCAAAATGC-TTTGCGCGCTGTTATTCAGGTTTC
TACCTTCGTGGTTTTACTTGAGTGACGCTGCTCATGCTTGCAA-CCGCTGGGATG-CAGG
TGCATGCCT-CTAGCAT-GAAGTCAGACAAGTGAACCCGCTG-AATTTAAG-CATATTCT
------------------
>B01PmToKa
--------------------------ACGGACTG-ACG-CAGTGCTCAGCTTTTGGACGT
TGCGTCGGAAAGTTTCATGACCCTTATCACTTAGAGGAAGGAGAAGTCGTAACAAGGTTT
CCGTAGGTGAACCTGCGGAAGGATCATTCGCACTGATTCAATTTTGACTACGTGAATTTT
GGCTGTGAGGGATGCTTGCGGTGAGATATCTGCTTGCAGAACTCGAGGGCGACAGATGCA
CACTCACCAACCCTTGTTGGGGCTGGTGCGAGTGTCGCTCTGTGGCCATGGGTCCGTGTT
CAGCGGGCCGGGGAATGAAGGCTAAGCTGCTTTAGTAACAACTGTCTGGGAAGGGCATTG
TTCCAACTTCCACAACTTTCAGCGATGGATATCTTGGCTCGGGCACCTGTGAAGGGCGCA
GCGAAGCGCGATAGTCTTTGTGAATTGCAGAACTCCGTGAACCAATGGCCTCCTGAACGT
GCGTTGCACTCTTGGGATTTCCTGAGAGTATGTCTGCTTCAGTGCTTAACTTGCCCCAAC
TTTGCAAGCAGGATGTGTTTCTGCC-TTGCGTTCTTATGAGCTA-TTGCCCTCTGAGCCA
ATGGCTTGTTAA-TYGCTTGGTTCTTGCAAAATGC-TTTGCGCGCTGTTATTCAGRTTTC
T-----------------------------------------------------------
------------------------------------------------------------
------------------
>B02PmToKa
----------CC---GGTGAAATTTATCGGACTG-ACG-CAGTGCTCAGCTTCTGGACGT
TGCGTCGGAAAGTTTCATGAACCTTATCACTTAGAGGAAGGAGAAGTCGTAACAAGGTTT
CCGTAGGTGAACCTGCGGAAGGATCATTCGCACTGATTCAATTTTGACTACGTGAATTTT
GGCTGTGAGAGATGCTTGCGGTGAGATATCTGCTTGCAGAACTCGAGGGCGACAGATGCA
CACTCACCAACCCTTGTTGGGGCTGGTGCGAGTGTCGCTCTGTGGCCATGGGTCCGTGTT
CAGCGGGCCGGGGAATGAAGGCTAAGCTGCTTTAGTGACAACTGTCTGGGAAGGGCATTG
TTCCAACTTCCACAACTTTCAGCGATGGATATCTTGGCTCGGGCACCTGTGAAGGGCGCA
GCGAAGCGCGATAGTCTTTGTGAATTGCAGAACTCCGTGAACCAATGGCCTCCTGAACGT
GCGTTGCACTCTTGGGATTTCCTGAGAGTATGTCTGCTTCAGTGCTTAACTTGCCCCAAC
TTTGCAAGCAGGATGTGTTTCTGCC-TTGCGTTCTTATGAGCTA-TTGCCCTCTGAGCCA
ATGGCTTGTTAA-TTGCTTGGTTCTTGCAAAATGC-TTTGCGCGCTGTTATTCAGGTTTC
TACCTTCGTGGTTTTACTTGAGTGACGCTGCTCATGCTTGCAA-CCGCTGGGATG-CAGG
TGCATGCCT-CTAACAT-GAAGTCAGACAAGTGAACCCGCTG-AATTTAAG-CATATCAA
TAAGG-------------
>B03PmToKa
TTTTCCTCCTCCC-GGATGAAATTTATCGGACTGTACG-CAGTGCTCAGCTTCTGGACGT
TGCGTCGGAAAGTTTCATGAACCTTATCACTTAGAGGAAGGAGAAGTCGTAACAAGGTTT
CCGTAGGTGAACCTGCGGAAGGATCATTCGCACTGATTCAATTTTGACTACGTGAATTTT
GGCTGTGAGAGATGCTTGCGGTGAGATATCTGCTTGCAGAACTCGAGGGCGACAGATGCA
CACTCACCAACCCTTGTTGGGGCTGGTGCGAGTGTCGCTCTGTGGCCATGGGTCCGTGTT
CAGCGGGCCGGGGAATGAAGGCTAAGCTGCTTTAGTGACAACTGTCTGGGAAGGGCATTG
TTCCAACTTCCACAACTTTCAGCGATGGATATCTTGGCTCGGGCACCTGTGAAGGGCGCA
GCGAAGCGCGATAGTCTTTGTGAATTGCAGAACTCCGTGAACCAATGGCCTCCTGAACGT
GCGTTGCACTCTTGGGATTTCCTGAGAGTATGTCTGCTTCAGTGCTTAACTTGCCCCAAC
TTTGCAAGCAGGATGTGTTTCTGCC-TTGCGTTCTTATGAGCTA-TTGCCCTCTGAGCCA
ATGGCTTGTTAA-TTGCTTGGTTCTTGCAAAATGC-TTTGCGCGCTGTTATTCAGGTTTC
TACCTTCGTGGTTT----------------------------------------------
------------------------------------------------------------
------------------
>B04PmToKa
---------------------------CGGACTG-ACG-CAGTGCTCAGCTTCTGGACGT
TGCGTCGGAAAGTTTCATGAACCTTATCACTTAGAGGAAGGAGAAGTCGTAACAAGGTTT
CCGTAGGTGAACCTGCGGAAGGATCATTCGCACTGATTCAATTTTGACTACGTGAATTTT
GGCTGTGAGGGATGCTTGCGGTGAGATATCTGCTTGCAGAACTCGAGGGCGACAGATGCA
CACTCACCAACCCTTGTTGGGGCTGGTGCGAGTGTCGCTCTGTGGCCATGGGTCCGTGTT
CAGCGGGCCGGGGAATGAAGGCTAAGCTGCTTTAGTGACAACTGTCTGGGAAGGGCATTG
TTCCAACTTCCACAACTTTCAGCGATGGATATCTTGGCTCGGGCACCTGTGAAGGGCGCA
GCGAAGCGCGATAGTCTTTGTGAATTGCAGAACTCCGTGAACCAATGGCCTCCTGAACGT
GCGTTGCACTCTTGGGATTTCCTGAGAGTATGTCTGCTTCAGTGCTTAACTTGCCCCAAC
TTTGCAAGCAGGATGTGTTTCTCCC-TTGCGTTCTTATGAGCTA-TTGCCCTCTGAGCCA
ATGGCTTGTTAA-TTGCTTGGTTCTTGCAAAATGC-TTTGCGCGCTGTTATTCAAGTTTC
TACCTTCGTGGTTTTACTTGAGTGACGCTGCTCATGCTTGCAACCCGCTGGGATG-CAGG
TGCATGCCT-CTAGCAT-GAAGTCAGACAAGTGAACCCGCTG-AATTTAAG-CATATCAT
AAA---------------
>B05PmToKa
----------CCGGTTGAAAAATTTATCGGACTG-ACG-CAGTGCTCAGCTTCTGGACGT
TGCGTCGGAAAGTTTCATGAACCTTATCACTTAGAGGAAGGAGAAGTCGTAACAAGGTTT
CCGTAGGTGAACCTGCGGAAGGATCATTCGCACTGATTCAATTTTGACTACGTGAATTTT
GGCTGTGAGAGATGCTTGCGGTGAGATATCTGCTTGCAGAACTCGAGGGCGACAGATGCA
CACTCACCAACCCTTGTTGGGGCTGGTGCGAGTGTCGCTCTGTGGCCATGGGTCCGTGTT
CAGCGGGCCGGGGAATGAAGGCTAAGCTGCTTTAGTGACAACTGTCTGGGAAGGGCATTG
TTCCAACTTCCACAACTTTCAGCGATGGATATCTTGGCTCGGGCACCTGTGAAGGGCGCA
GCGAAGCGCGATAGTCTTTGTGAATTGCAGAACTCCGTGAACCAATGGCCTCCTGAACGT
GCGTTGCACTCTTGGGATTTCCTGAGAGTATGTCTGCTTCAGTGCTTAACTTGCCCCAAC
TTTGCAAGCAGGATGTGTTTCTGCC-TTGCGTTCTTATGAGCTA-TTGCCCTCTGAGCCA
ATGGCTTGTTAA-TTGCTTGGTTCTTGCAAAATGC-TTTGCGCGCTGTTATTCAGGTTTC
TACCTTCGTGGTTTTACTTGAGTGACGCTGCTCATGCTTGCAA-CCGCTGGGATG-CAGG
TGCATGCCT-CTAGCAT-GAAGTCAGACAAGTGAACCCGCTG-AATTTAAG-CATATCAT
AAA---------------
>B06PmToKa
-------------------AAATTTATCGGACTG-ACG-CAGTGCTCAGCTTCTGGACGT
TGCGTCGGAAAGTTTCATGAACCTTATCACTTAGAGGAAGGAGAAGTCGTAACAAGGTTT
CCGTAGGTGAACCTGCGGAAGGATCATTCGCACTGATTCAATTTTGACTACGTGAATTTT
GGCTGTGAGAGATGCTTGCGGTGAGATATCTGCTTGCAGAACTCGAGGGCGACAGATGCA
CACTCACCAACCCTTGTTGGGGCTGGTGCGAGTGTCGCTCTGTGGCCATGGGTCCGTGTT
CAGCGGGCCGGGGAATGAAGGCTAAGCTGCTTTAGTGACAACTGTCTGGGAAGGGCATTG
TTCCAACTTCCACAACTTTCAGCGATGGATATCTTGGCTCGGGCACCTGTGAAGGGCGCA
GCGAAGCGCGATAGTCTTTGTGAATTGCAGAACTCCGTGAACCAATGGCCTCCTGAACGT
GCGTTGCACTCTTGGGATTTCCTGAGAGTATGTCTGCTTCAGTGCTTAACTTGCCCCAAC
TTTGCAAGCAGGATGTGTTTCTGCC-TTGCGTTCTTATGAGCTA-TTGCCCTCTGAGCCA
ATGGCTTGTTAA-TTGCTTGGTTCTTGCAAAATGC-TTTGCGCGCTGTTATTCAGGTTTC
TACCTTCGTGGTTTTACTTGAGTGACGCTGCTCATGCTTGCAA-CCGCTGGGATG-CAGG
TGCATGCCT-CTAGCAT-GAAGTCAGACAAGTGAACCCGCTG-AATTTAAG-CATATCAT
AAAACCGG----------
>B07PmToKa
TTT-CCTCTGCCCGGATGAAATTTATTCGGACTG-ACG-CAGTGCTCAGCTTCTGGACGT
TGCGTCGGAAAGTTTCATGAACCTTATCACTTAGAGGAAGGAGAAGTCGTAACAAGGTTT
CCGTAGGTGAACCTGCGGAAGGATCATTCGCACTGATTCAATTTTGACTACGTGAATTTT
GGCTGTGAGAGATGCTTGCGGTGAGATATCTGCTTGCAGAACTCGAGGGCGACAGATGCA
CACTCACCAACCCTTGTTGGGGCTGGTGCGAGTGTCGCTCTGTGGCCATGGGTCCGTGTT
CAGCGGGCCGGGGAATGAAGGCTAAGCTGCTTTAGTGACAACTGTCTGGGAAGGGCATTG
TTCCAACTTCCACAACTTTCAGCGATGGATATCTTGGCTCGGGCACCTGTGAAGGGCGCA
GCGAAGCGCGATAGTCTTTGTGAATTGCAGAACTCCGTGAACCAATGGCCTCCTGAACGT
GCGTTGCACTCTTGGGATTTCCTGAGAGTATGTCTGCTTCAGTGCTTAACTTGCCCCAAC
TTTGCAAGCAGGATGTGTTTCTGCC-TTGCGTTCTTATGAGCTA-TTGCCCTCTGAGCCA
ATGGCTTGTTAA-TTGCTTGGTTCTTGCAAAATGC-TTTGCGCGCTGTTATTCAGGTTTC
TACCTTCGTGGTTTTACTTGAGTGACGCTGCTCATGCTTGCAA-CCGCTGGGATG-CAGG
TGCATGCCTACTAGCAT-GAAGTCAGACAAGAAC--------------------------
------------------
>B08PmToKa
C-------------CGGATGAAATTATCGGACTGTACG-CAGTGTTCAGCTTCTGGACGT
TGCGTCGGAAAGTTTCATGAACCTTATCACTTAGAGGAAGGAGAAGTCGTAACAAGGTTT
CCGTAGGTGAACCTGCGGAAGGATCATTCGCACTGATTCAATTTTGACTACGTGAATTTT
GGCTGTGAGAGATGCTTGCGGTGAGATATCTGCTTGCAGAACTCGAGGGCGACAGATGCA
CACTCACCAACCCTTGTTGGGGCTGGTGCGAGTGTCGCTCTGAGGCCATGGGTCCGTGTT
CAGCGGGCCGGGGAATGAAGGCTAAGCTGCTTTAGTGACAACTGTCTGGGAAGGGCATTG
TTCCAACTTCCACAACTTTCAGCGATGGATATCTTGGCTCGGGCACCTGTGAAGGGCGCA
GCGAAGCGCGATAGTCTTTGTGAATTGCAGAACTCCGTGAACCAATGGCCTCCTGAACGT
GCGTTGCACTCTTGGGATTTCCTGAGAGTATGTCTGCTTCAGTGCTTAACTTGCCCCAAC
TTTGCAAGCAGGATGTGTTTCTGCC-TTGCGTTCTTATGAGCTA-TTGCCCTCTGAGCCA
ATGGCTTGTTAA-TTGCTTGGTTCTTGCAAAATGC-TTTGCGCGCTGTTATTCAGGTTTC
TACCTTCGTGGTTTTACTTGAGTGACGCTGCTCATGCTTGCAA-CCGCTGGGATG-CAGG
TGCATGCCT-CTAGCAT-GAAGTCAGACAAGAAC--------------------------
------------------
>B09PmToKa
----------------------------GGACTG-ACG-CAGTGCTCAGCTTTTGGACGT
TGCGTCGGAAAGTTTCATGAACCTTATCACTTAGAGGAAGGAGAAGTCGTAACAAGGTTT
CCGTAGGTGAACCTGCGGAAGGATCATTCGCACTGATTCAATTTTGACTACGTGAATTTT
GGCTGTGAGAGATGCTTGCGGTGAGATATCTGCTTGCAGAACTCGAGGGCGACAGATGCA
CACTCACCAACCCTTGTTGGGGCTGGTGCGAGTGTCGCTCTGTGGCCATGGGTCCGTGTT
CAGCGGGCCGGGGAATGAAGGCTAAGCTGCTTTAGTGACAACTGTCTGGGAAGGGCATTG
TTCCAACTTCCACAACTTTCAGCGATGGATATCTTGGCTCGGGCACCTGTGAAGGGCGCA
GCGAAGCGCGATAGTCTTTGTGAATTGCAGAACTCCGTGAACCAATGGCCTCCTGAACGT
GCGTTGCACTCTTGGGATTTCCTGAGAGTATGTCTGCTTCAGTGCTTAACTTGCCCCAAC
TTTGCAAGCAGGATGTGTTTCTGCC-TTGCGTTCTTATGAGCTA-TTGCCCTCTGAGCCA
ATGGCTTGTTAA-TTGCTTGGTTCTTGCAAAATGC-TTTGCGCGCTGTTATTCAGGTTTC
TACCTTCGTGGTTTTACTTGAGTGACGCTGCTCATGCTTGCAA-CCGCTGGGATG-CAGG
TGCATGCCT-CTAGCA--------------------------------------------
------------------
>B11PmToKa
-----------------------------------------------------TGGACGT
TGCGTCGGAAAGTTTCATGAACCTTATCACTTAGAGGAAGGAGAAGTCGTAACAAGGTTT
CCGTAGGTGAACCTGCGGAAGGATCATTCGCACTGATTCAATTTTGACTACGTGAATTTT
GGCTGTGAGAGATGCTTGCGGTGAGATATCTGCTTGCAGAACTCGAGGGCGACAGATGCA
CACTCACCAACCCTTGTTGGGGCTGGTGCGAGTGTCGCTCTGTGGCCATGGGTCCGTGTT
CAGCGGGCCGGGGAATGAAGGCTAAGCTGCTTTAGTGACAACTGTCTGGGAAGGGCATTG
TTCCAACTTCCACAACTTTCAGCGATGGATATCTTGGCTCGGGCACCTGTGAAGGGCGCA
GCGAAGCGCGATAGTCTTTGTGAATTGCAGAACTCCGTGAACCAATGGCCTCCTGAACGT
GCGTTGCACTCTTGGGATTTCCTGAGAGTATGTCTGCTTCAGTGCTTAACTTGCCCCAAC
TTTGCAAGCAGGATGTGTTTCTGCC-TTGCGTTCTTATGAGCTA-TTGCCCTCTGAGCCA
ATGGCTTGTTAA-TTGCTTGGTTCTTGCAAAATGC-TTTGCGCGCTGTTATTCAGGTTTC
TACCTTCGTGGTTTTACTTGAGTGACGCTGCTCATGCTTGCAA-CCGCTGGGATG-CAGG
TGCATGCCT-CTAACAT-GAAGTCAAACAAGTGAACCCGCTG-AATTTAAG-CATATCAA
T-----------------
>B12PmToKa
TT--------TCCGGTGAAAAATTTATCGGACTG-ACG-CAGTGCTCAGCTTCTGGACGT
TGCGTCGGAAAGTTTCATGAACCTTATCACTTAGAGGAAGGAGAAGTCGTAACAAGGTTT
CCGTAGGTGAACCTGCGGAAGGATCATTCGCACTGATTCAATTTTGACTACGTGAATTTT
GGCTGTGAGAGATGCTTGCGGTGAGATATCTGCTTGCAGAACTCGAGGGCGACAGATGCA
CACTCACCAACCCTTGTTGGGGCTGGTGCGAGTGTCGCTCTGTGGCCATGGGTCCGTGTT
CAGCGGGCCGGGGAATGAAGGCTAAGCTGCTTTAGTGACAACTGTCTGGGAAGGGCATTG
TTCCAACTTCCACAACTTTCAGCGATGGATATCTTGGCTCGGGCACCTGTGAAGGGCGCA
GCGAAGCGCGATAGTCTTTGTGAATTGCAGAACTCCGTGAACCAATGGCCTCCTGAACGT
GCGTTGCACTCTTGGGATTTCCTGAGAGTATGTCTGCTTCAGTGCTTAACTTGCCCCAAC
TTTGCAAGCAGGATGTGTTTCTGCC-TTGCGTTCTTATGAGCTA-TTGCCCTCTGAGCCA
ATGGCTTGTTAA-TTGCTTGGTTCTTGCAAAATGC-TTTGCGCGCTGTTATTCAGGTTTC
TACCTTCGTGGTTTTACTTGAGTGACGCTGCTCATGCTTGCAA-CCGCTGGGATG-CAGG
TGCATGCCT-CTAGCAT-GAAGTCAGACAAGTGAACCCGCTG-AATTTAAG-CATATCAT
AAA---------------
>B13PmToKa
----------CCGGGTGGAAAATTTATCGGACTG-ACG-CAGTGCTCAGCTTCTGGACGT
TGCGTCGGAAAGTTTCATGAACCTTATCACTTAGAGGAAGGAGAAGTCGTAACAAGGTTT
CCGTAGGTGAACCTGCGGAAGGATCATTCGCACTGATTCAATTTTGACTACGTGAATTTT
GGCTGTGAGAGATGCTTGCGGTGAGATATCTGCTTGCAGAACTCGAGGGCGACAGATGCA
CACTCACCAACCCTTGTTGGGGCTGGTGCGAGTGTCGCTCTGTGGCCATGGGTCCGTGTT
CAGCGGGCCGGGGAATGAAGGCTAAGCTGCTTTAGTGACAACTGTCTGGGAAGGGCATTG
TTCCAACTTCCACAACTTTCAGCGATGGATATCTTGGCTCGGGCACCTGTGAAGGGCGCA
GCGAAGCGCGATAGTCTTTGTGAATTGCAGAACTCCGTGAACCAATGGCCTCCTGAACGT
GCGTTGCACTCTTGGGATTTCCTGAGAGTATGTCTGCTTCAGTGCTTAACTTGCCCCAAC
TTTGCAAGCAGGATGTGTTTCTGCC-TTGCGTTCTTATGAGCTA-TTGCCCTCTGAGCCA
ATGGCTTGTTAA-TTGCTTGGTTCTTGCAAAATGC-TTTGCGCGCTGTTATTCAGGTTTC
TACCTTCGTGGTTTTACTTGAGTGACGCTGCTCATGCTTGCAA-CCGCTGGGATG-CAGG
TGCATGCCT-CTAGCAT-GAAGTCAGACAAGTGAACCCGCTG-AATTTAAG-CATATCAT
AAAACCGGGAGGA---AA
>B14PmToKa
----------CCGGTGGAAAATTTATTCGGACTG-ACG-CAGTGCTCAGCTTCTGGACGT
TGCGTCGGAAAGTTTCATGAACCTTATCACTTAGAGGAAGGAGAAGTCGTAACAAGGTTT
CCGTAGGTGAACCTGCGGAAGGATCATTCGCACTGATTCAATTTTGACTACGTGAATTTT
GGCTGTGAGAGATGCTTGCGGTGAGATATCTGCTTGCAGAACTCGAGGGCGACAGATGCA
CACTCACCAACCCTTGTTGGGGCTGGTGCGAGTGTCGCTCTGTGGCCATGGGTCCGTGTT
CAGCGGGCCGGGGAATGAAGGCTAAGCTGCTTTAGTGACAACTGTCTGGGAAGGGCATTG
TTCCAACTTCCACAACTTTCAGCGATGGATATCTTGGCTCGGGCACCTGTGAAGGGCGCA
GCGAAGCGCGATAGTCTTTGTGAATTGCAGAACTCCGTGAACCAATGGCCTCCTGAACGT
GCGTTGCACTCTTGGGATTTCCTGAGAGTATGTCTGCTTCAGTGCTTAACTTGCCCCAAC
TTTGCAAGCAGGATGTGTTTCTGCC-TTGCGTTCTTATGAGCTA-TTGCCCTCTGAGCCA
ATGGCTTGTTAA-TTGCTTGGTTCTTGCAAAATGC-TTTGCGCGCTGTTATTCAGGTTTC
TACCTTCGTGGTTTTACTTGAGTGACGCTGCTCATGCTTGCAA-CCGCTGGGATG-CAGG
TGCATGCCT-CTAGCAT-GAAGTCAGACAAGTGAACCCGCTG-AATTTAAG-CATATCAT
AA----------------
>B15PmToKa
----------TCCCGGTGAAATTTATTCGGACTG-ACG-CAGTGCTCAGCTTCTGGACGT
TGCGTCGGAAAGTTTCATGAACCTTATCACTTAGAGGAAGGAGAAGTCGTAACAAGGTTT
CCGTAGGTGAACCTGCGGAAGGATCATTCGCACTGATTCAATTTTGACTACGTGAATTTT
GGCTGTGAGAGATGCTTGCGGTGAGATATCTGCTTGCAGAACTCGAGGGCGACAGATGCA
CACTCACCAACCCTTGTTGGGGCTGGTGCGAGTGTCGCTCTGTGGCCATGGGTCCGTGTT
CAGCGGGCCGGGGAATGAAGGCTAAGCTGCTTTAGTGACAACTGTCTGGGAAGGGCATTG
TTCCAACTTCCACAACTTTCAGCGATGGATATCTTGGCTCGGGCACCTGTGAAGGGCGCA
GCGAAGCGCGATAGTCTTTGTGAATTGCAAAACTCCGTGAACCAATGGCCTCCTGAACGT
GCGTTGCACTCTTGGGATTTCCTGAGAGTATGTCTGCTTCAGTGCTTAACTTGCCCCAAC
TTTGCAAGCAGGATGTGTTTCTGCC-TTGCGTTCTTATGAGCTA-TTGCCCTCTGAGCCA
ATGGCTTGTTAA-TTGCTTGGTTCTTGCAAAATGC-TTTGCGCGCTGTTATTCAGGTTTC
TACCTTCGTGGTTTTACTTGAGTGACGCTGCTCATGCTTGCAA-CCGCTGGGATG-CAGG
TGCATGCCT-CTAGCAT-GAAGTCAGACAAGTGAACCCGCTG-AATTTAAG-CATATCAA
TAAGGGC-----------
>B16PmToKa
----------CC--GGTGAAATTTATTCGGACTG-ACG-CAGTGCTCAGCTTCTGGACGT
TGCGTCGGAAAGTTTCATGAACCTTATCACTTAGAGGAAGGAGAAGTCGTAACAAGGTTT
CCGTAGGTGAACCTGCGGAAGGATCATTCGCACTGATTCAATTTTGACTACGTGAATTTT
GGCTGTGAGAGATGCTTGCGGTGAGATATCTGCTTGCAGAACTCGAGGGCGACAGATGCA
CACTCACCAACCCTTGTTGGGGCTGGTGCGAGTGTCGCTCTGTGGCCATGGGTCCGTGTT
CAGCGGGCCGGGGAATGAAGGCTAAGCTGCTTTAGTGACAACTGTCTGGGAAGGGCATTG
TTCCAACTTCCACAACTTTCAGCGATGGATATCTTGGCTCGGGCACCTGTGAAGGGCGCA
GCGAAGCGCGATAGTCTTTGTGAATTGCAGAACTCCGTGAACCAATGGCCTCCTGAACGT
GCGTTGCACTCTTGGGATTTCCTGAGAGTATGTCTGCTTCAGTGCTTAACTTGCCCCAAC
TTTGCAAGCAGGATGTGTTTCTGCC-TTGCGTTCTTATGAGCTA-TTGCCCTCTGAGCCA
ATGGCTTGTTAA-TTGCTTGGTTCTTGCAAAATGC-TTTGCGCGCTGTTATTCAGGTTTC
TACCTTCGTGGTTTTACTTGAGTGACGCTGCTCATGCTTGCAA-CCGCTGGGATG-CAGG
TGCATGCCT-CTAGCAT-GAAGTCAGACAAGTGAACCCGCTG-AATTTAAG-CATATCAT
AAGGCCGGAGGAA---AA
>B17PmToKa
---------------------------CGGACTG-ACG-CAGTGCTCAGCTTCTGGACGT
TGCGTCGGAAAGTTTCATGAACCTTATCACTTAGAGGAAGGAGAAGTCGTAACAAGGTTT
CCGTAGGTGAACCTGCGGAAGGATCATTCGCACTGATTCAATTTTGACTACGTGAATTTT
GGCTGTGAGGGATGCTTGCGGTGAGATATCTGCTTGCAGAACTCGAGGGCGACAGATGCA
CACTCACCAACCCTTGTTGGGGCTGGTGCGAGTGTCGCTCTGTGGCCATGGGTCCGTGTT
CAGCGGGCCGGGGAATGAAGGCTAAGCTGCTTTAGTAACAACTGTCTGGGAAGGGCATTG
TTCCAACTTCCACAACTTTCAGCGATGGATATCTTGGCTCGGGCACCTGTGAAGGGCGCA
GCGAAGCGCGATAGTCTTTGTGAATTGCAGAACTCCGTGAACCAATGGCCTCCTGAACGT
GCGTTGCACTCTTGGGATTTCCTGAGAGTATGTCTGCTTCAGTGCTTAACTTGCCCCAAC
TTTGCAAGCAGGATGTGTTTCTGCC-TTGCGTTCTTATGAGCTA-TTGCCCTCTGAGCCA
ATGGCTTGTTAA-TTGCTTGGTTCTTGCAAAATGC-TTTGCGCGCTGTTATTCAAGTTTC
TACCTTCGTGGTTTTACTTGAGTGACGCTGCTCATGCTTGCAA-CCGCTGGGATG-CAGG
TGCATGCCT-CTAGCAT-GAAGTCAGACAAGTGAACCCGGCT-GAATTTAA-GATAT---
------------------
>B18PmToKa
-----------------------------------------------------TGGACGT
TGCGTCGGAAAGTTTCATGAACCTTATCACTTAGAGGAAGGAGAAGTCGTAACAAGGTTT
CCGTAGGTGAACCTGCGGAAGGATCATTCGCACTGATTCAATTTTGACTACGTGAATTTT
GGCTGTGAGAGATGCTTGCGGTGAGATATCTGCTTGCAGAACTCGAGGGCGACAGATGCA
CACTCACCAACCCTTGTTGGGGCTGGTGCGAGTGTCGCTCTGTGGCCATGGGTCCGTGTT
CAGCGGGCCGGGGAATGAAGGCTAAGCTGCTTTAGTGACAACTGTCTGGGAAGGGCATTG
TTCCAACTTCCACAACTTTCAGCGATGGATATCTTGGCTCGGGCACCTGTGAAGGGCGCA
GCGAAGCGCGATAGTCTTTGTGAATTGCAAAACTCCGTGAACCAATGGCCTCCTGAACGT
GCGTTGCACTCTTGGGATTTCCTGAGAGTATGTCTGCTTCAGTGCTTAACTTGCCCCAAC
TTTGCAAGCAGGATGTGTTTCTGCC-TTGCGTTCTTATGAGCTA-TTGCCCTCTGAGCCA
ATGGCTTGTTAA-TTGCTTGGTTCTTGCAAAATGC-TTTGCGCGCTGTTATTCAGGTTTC
TACCTTCGTGGTTTTACTTGAGTGACGCTGCTCATGCTTGCAA-CCGCTGGGATG-CAGG
TGCATGCCT-CTAGCAT-GAAGTCAAACAAGTGAACCCGCTT-AATTTAAG-CATAT---
------------------
>B20PmToKa
----------CC---GGGGAAAATTTACGGACTG-ACG-CAGTGCTCAGCTTCTGGACGT
TGCGTCGGAAAGTTTCATGAACCTTATCACTTAGAGGAAGGAGAAGTCGTAACAAGGTTT
CCGTAGGTGAACCTGCGGAAGGATCATTCGCACTGATTCAATTTTGACTACGTGAATTTT
GGCTGTGAGAGATGCTTGCGGTGAGATATCTGCTTGCAGAACTCGAGGGCGACAGATGCA
CACTCACCAACCCTTGTTGGGGCTGGTGCGAGTGTCGCTCTGTGGCCATGGGTCCGTGTT
TAGCGGGCCGGGGAATGAAGGCTAAGCTGCTTTAGTGACAACTGTCTGGGAAGGGCATTG
TTCCAACTTCCACAACTTTCAGCGATGGATATCTTGGCTCGGGCACCTGTGAAGGGCGCA
GCGAAGCGCGATAGTCTTTGTGAATTGCAGAACTCCGTGAACCAATGGCCTCCTGAACGT
GCGTTGCACTCTTGGGATTTCCTGAGAGTATGTCTGCTTCAGTGCTTAACTTGCCCCAAC
TTTGCAAGCAGGATGTGTTTCTGCC-TTGCGTTCTTATGAGCTA-TTGCCCTCTGAGCCA
ATGGCTTGTTAA-TTGCTTGGTTCTTGCAAAATGC-TTTGCGCGCTGTTATTCAGGTTTC
TACCTTCGTGGTTTTACTTGAGTGACGCTGCTCATGCTTGCAA-CCGCTGGGATG-CAGG
TGCATGCCT-CTAGCAT-GAAGTCAGACAAGTGAACCCGCTA-AATTTAAG-CATATCAT
AAGGGGGG----------
>B21PmToKa
--------------CGGGGAAAATTTACGGACTG-ACG-CAGTGCTCAGCTTCTGGACGT
TGCGTCGGAAAGTTTCATGAACCTTATCACTTAGAGGAAGGAGAAGTCGTAACAAGGTTT
CCGTAGGTGAACCTGCGGAAGGATCATTCGCACTGATTCAATTTTGACTACGTGAATTTT
GGCTGTGAGAGATGCTTGCGGTGAGATATCTGCTTGCAGAACTCGAGGGCGACAGATGCA
CACTCACCAACCCTTGTTGGGGCTGGTGCGAGTGTCGCTCTGTGGCCATGGGTCCGTGTT
CAGCGGGCCGGGGAATGAAGGCTAAGCTGCTTTAGTGACAACTGTCTGGGAAGGGCATTG
TTCCAACTTCCACAACTTTCAGCGATGGATATCTTGGCTCGGGCACCTGTGAAGGGCGCA
GCGAAGCGCGATAGTCTTTGTGAATTGCAGAACTCCGTGAACCAATGGCCTCCTGAACGT
GCGTTGCACTCTTGGGATTTCCTGAGAGTATGTCTGCTTCAGTGCTTAACTTGCCCCAAC
TTTGCAAGCAGGATGTGTTTCTGCC-TTGCGTTCTTATGAGCTA-TTGCCCTCTGAGCCA
ATGGCTTGTTAA-TTGCTTGGTTCTTGCAAAATGC-TTTGCGCGCTGTTATTCAGGTTTC
TACCTTCGTGGTTTTACTTGAGTGACGCTGCTCATGCTTGCAA-CCGCTGGGATG-CAGG
TGCATGCCT-CTAGCAT-GAAGTCAGACAAGTGAACCCGCTA-AATTTAAG-CATATCAT
AAAC--------------
>B22PmToKa
-------------------AAATTTATCGGACTG-ACG-CAGTGCTCAGCTTCTGGACGT
TGCGTCGGAAAGTTTCATGAACCTTATCACTTAGAGGAAGGAGAAGTCGTAACAAGGTTT
CCGTAGGTGAACCTGCGGAAGGATCATTCGCACTGATTCAATTTTGACTACGTGAATTTT
GGCTGTGAGAGATGCTTGCGGTGAGATATCTGCTTGCAGAACTCGAGGGCGACAGATGCA
CACTCACCAACCCTTGTTGGGGCTGGTGCGAGTGTCGCTCTGTGGCCATGGGTCCGTGTT
CAGCGGGCCGGGGAATGAAGGCTAAGCTGCTTTAGTGACAACTGTCTGGGAAGGGCATTG
TTCCAACTTCCACAACTTTCAGCGATGGATATCTTGGCTCGGGCACCTGTGAAGGGCGCA
GCGAAGCGCGATAGTCTTTGTGAATTGCAGAACTCCGTGAACCAATGGCCTCCTGAACGT
GCGTTGCACTCTTGGGATTTCCTGAGAGTATGTCTGCTTCAGTGCTTAACTTGCCCCAAC
TTTGCAAGCAGGATGTGTTTCTGCC-TTGCGTTCTTATGAGCTA-TTGCCCTCTGAGCCA
ATGGCTTGTTAA-TTGCTTGGTTCTTGCAAAATGC-TTTGCGCGCTGTTATTCAGGTTTC
TACCTTCGTGGTTTTACTTGAGTGACGCTGCTCATGCTTGCAA-CCGCTGGGATG-CAGG
TGCATGCCT-CTAGCAT-GAAGTCAGACAAGTGAACCCGCTG-AATTTAAG-CATATCAT
AAAGCGGGGAAGG--AAA
>B23PmToKa
----------TCCCGGTGAAAATTTATCGGACTG-ACG-CAGTGCTCAGCTTTTGGACGT
TGCGTTGGAAAGTTTCATGAACCTTATCACTTAGAGGAAGGAGAAGTCGTAACAAGGTTT
CCGTAGGTGAACCTGCGGAAGGATCATTCGCACTGATTCAATTTTGACTACGTGAATTTT
GGCTGTGAGAGATGCTTGCGGTGAGATATCTGCTTGCAGAACTCGAGGGCGACAGATGCA
CACTCACCAACCCTTGTTGGGGCTGGTGCGAGTGTCGCTCTGTGGCCATGGGTCCGTGTT
TAGCGGGCCGGGGAATGAAGGCTAAGCTGCTTTAGTGACAACTGTCTGGGAAGGGCATTG
TTCCAACTTCCACAACTTTCAGCGATGGATATCTTGGCTCGGGCACCTGTGAAGGGCGCA
GCGAAGCGCGATAGTCTTTGTGAATTGCAAAACTCCGTGAACCAATGGCCTCCTGAACGT
GCGTTGCACTCTTGGGATTTCCTGAGAGTATGTCTGCTTCAGTGCTTAACTTGCCCCAAC
TTTGCAAGCAGGATGTGTTTCTGCC-TTGCGTTCTTATGAGCTA-TTGCCCTCTGAGCCA
ATGGCTTGTTAA-TTGCTTGGTTCTTGCAAAATGC-TTTGCGCGCTGTTATTCAGGTTTC
TACCTTCGTGGTTTTACTTGAGTGACCCTGCTCATGCTTGCAA-CCGCTGGGATG-CAGG
TGCATGCCT-CTAGCAT-GAAGTCAAACAAGTGAACCCGCTA-AATTTAAG-CATATCAT
AA----------------
>B24PmToKa
----------CCC--GGGGAAAATTTTTGGACTG-ACG-CAGTGCTCAGCTTTTGGACGT
TGCGTCGGAAAGTTTCATGAACCTTATCACTTAGAGGAAGGAGAAGTCGTAACAAGGTTT
CCGTAGGTGAACCTGCGGAAGGATCATTCGCACTGATTCAATTTTGACTACGTGAATTTT
GGCTGTGAGAGATGCTTGCGGTGAGATATCTGCTTGCAGAACTCGAGGGCGACAGATGCA
CACTCACCAACCCTTGTTGGGGCTGGTGCGAGTGTCGCTCTGTGGCCATGGGTCCGTGTT
TAGCGGGCCGGGGAATGAAGGCTAAGCTGCTTTAGTGACAACTGTCTGGGAAGGGCATTG
TTCCAACTTCCACAACTTTCAGCGATGGATATCTTGGCTCGGGCACCTGTGAAGGGCGCA
GCGAAGCGCGATAGTCTTTGTGAATTGCAAAACTCCGTGAACCAATGGCCTCCTGAACGT
GCGTTGCACTCTTGGGATTTCCTGAGAGTATGTCTGCTTCAGTGCTTAACTTGCCCCAAC
TTTGCAAGCAGGATGTGTTTCTGCC-TTGCGTTCTTATGAGCTA-TTGCCCTCTGAGCCA
ATGGCTTGTTAA-TTGCTTGGTTCTTGCAAAATGC-TTTGCGCGCTGTTATTCAGGTTTC
TACCTTCGTGGTTTTACTTGAGTGACGCTGCTCATGCTTGCAA-CCGCTGGGATG-CAGG
TGCATGCCT-CTAGCAT-GAAGTCA-----------------------------------
------------------
>B26PmToKa
TTT--CCTCCGCC-GGTGAATTTATTCGGAACTGTACG-CAGTGTTCAGCTTCTGGACGT
TGCGTCGGAAAGTTTCATGAACCTTATCACTTAGAGGAAGGAGAAGTTGTAACAAGGTTT
CCGTAGGTGAACCTGCGGAAGGATCATTCGCACTGATTCAATTTTGACTACGTGAATTTT
GGCTGTGAGAGATGCTTGCGGTGAGATATCTGCTTGCAGAACTCGAGGGCGACAGATGCA
CACTCACCAACCCTTGTTGGGGCTGGTGCGAGTGTCGCTCTGTGGCCATGGGTCCGTGTT
TAGCGGGCCGGGGAATGAAGGCTAAGCTGCTTTAGTGACAACTGTCTGGGAAGGGCATTG
TTCCAACTTCCACAACTTTCAGCGATGGATATCTTGGCTCGGGCACCTGTGAAGGGCGCA
GCGAAGCGCGATAGTCTTTGTGAATTGCAGAACTCCGTGAACCAATGGCCTCCTGAACGT
GCGTTGCACTCTTGGGATTTCCTGAGAGTATGTCTGCTTCAGTGCTTAACTTGCCCCAAC
TTTGCAAGCAGGATGTGTTTCTGCC-TTGCGTTCTTATGAGCTA-TTGCCCTCTGAGCCA
ATGGCTTGTTAA-TTGCTTGGTTCTTGCAAAATGC-TTTGCGCGCTGTTATTCAGGTTTC
TACCTTCGTGGTTTTACTTGAGTGACGCTGCTCATGCTTGCAA-CCGCTGGGATG-CAGG
TGCATGCCT-CTAGCAT-GAAGTCAGACAAG-----------------------------
------------------
>C01PyToKa
---------------------------CGGACTG-ACGCCAGTGCTCAGTTTTTGGACGT
TGCGTCGGAAAGTTTCATGACCCTTATCACTTAGAGGAAGGAGAAGTCGTAACAAGGTTT
CCGTAGGTGAACCTGCGGAAGGATCATTCGCACTGATTCAATTTTGACTACGTGAATTTT
GGCTGTGAGGGATGCTTGCGGTGAGATATCTGCTTGCAGAACTCGAGGGCGACAGATGCA
CACTCACCAACCCTTGTTGGGGCTGGTGCGAGTGTCGCTCTGTGGCCATGGGTCCGTGTT
CAGCGGGCCGGGGAATGAAGGCTAAGCTGCTTTAGTGACAACTGTCTGGGAAGGGCATTG
TTCCAACTTCCACAACTTTCAGCGATGGATATCTTGGCTCGGGCACCTGTGAAGGGCGCA
GCGAAGCGCGATAGTCTTTGTGAATTGCAGAACTCCGTGAACCAATGGCCTCCTGAACGT
GCGTTGCACTCTTGGGATTTCCTGAGAGTATGTCTGCTTCAGTGCTTAACTTGCCCCAAC
TTTGCAAGCAGGATGTGTTTCTGCC-TTGCGTTCTTATGAGCTA-TTGCCCTCTGAGCCA
ATGGCTTGTTAA-TTGCTTGGTTCTTGCAAAATGC-TTTGCGCGCTGTTATTCAAGTTTC
TACCTTCGTGGTTTTACTTGAGTGACGCTGCTCATGCTTGCAA-CCGCTGGGATG-CAGG
TGCATGCCT-CTARCAT-GAAGTCAAACAAGTGAACCCGCTG-AATTTAAG-CA------
------------------
>C02PyToKa
----------CG--GGTGGAAAATTTACGGACTG-ACG-CAGTGCTCAGCTTCTGGACGT
TGCGTCGGAAAGTTTCATGAACCTTATCACTTAGAGGAAGGAGAAGTCGTAACAAGGTTT
CCGTAGGTGAACCTGCGGAAGGATCATTCGCACTGATTCAATTTTGACTACGTGAATTTT
GGCTGTGAGGGATGCTTGCGGTGAGATATCTGCTTGCAGAACTCGAGGGCGACAGATGCA
CACTCACCAACCCTTGTTGGGGCTGGTGCGAGTGTCGCTCTGTGGCCATGGGTCCGTGTT
CAGCGGGCCGGGGAATGAAGGCTAAGCTGCTTTAGTGACAACTGTCTGGGAAGGGCATTG
TTCCAACTTCCACAACTTTCAGCGATGGATATCTTGGCTCGGGCACCTGTGAAGGGCGCA
GCGAAGCGCGATAGTCTTTGTGAATTGCAGAACTCCGTGAACCAATGGCCTCCTGAACGT
GCGTTGCACTCTTGGGATTTCCTGAGAGTATGTCTGCTTCAGTGCTTAACTTGCCCCAAC
TTTGCAAGCAGGATGTGTTTCTGCC-TTGCGTTCTTATGAGCTA-TTGCCCTCTGAGCCA
ATGGCTTGTTAA-TTGCTTGGTTCTTGCAAAATGC-TTTGCGCGCTGTTATTCAGGTTTC
TACCTTCGTGGTTTTACTTGAGTGACGCTGCTCATGCTTGCAA-CCGCTGGGATG-CAGG
TGCATGCCT-CTAGCAT-GAAGTCAGACAAGTGAACCCGCTG-AATTTAAG-CATATCA-
------------------
>C03PyToKa
------------------------------------------------------------
-------------------------ATCACTTAGAGGAAGGAGAAGTCGTAACAAGGTTT
CCGTAGGTGAACCTGCGGAAGGATCATTCGCACTGATTCAATTTTGACTACGTGAATTTT
GGCTGTGAGGGATGCTTGCGGTGAGATATCTGCTTGCAGAACTCGAGGGCGACAGATGCA
CACTCACCAACCCTTGTTGGGGCTGGTGCGAGTGTCGCTCTGTGGCCATGGGTCCGTGTT
CAGCGGGCCGGGGAATGAAGGCTAAGCTGCTTTAGTGACAACTGTCTGGGAAGGGCATTG
TTCCAACTTCCACAACTTTCAGCGATGGATATCTTGGCTCGGGCACCTGTGAAGGGCGCA
GCGAAGCGCGATAGTCTTTGTGAATTGCAGAACTCCGTGAACCAATGGCCTCCTGAACGT
GCGTTGCACTCTTGGGATTTCCTGAGAGTATGTCTGCTTCAGTGCTTAACTTGCCCCAAC
TTTGCAAGCAGGATGTGTTTCTGCC-TTGCGTTCTTATGAGCTA-TTGCCCTCTGAGCCA
ATGGCTTGTTAA-TTGCTTGGTTCTTGCAAAATGC-TTTGCGCGCTGTTATTCAGGTTTC
TCCCTTCGTGGTTTTACTTGAGTGACGCTGCTCATGCTTGCAA-CCGCTGGGATG-CAGG
TGCATGCCT-CTAACAT-GAAGTCAAACAAGTGAACCCGCTG-AATTTAAG-CAT-----
------------------
>C04PyToKa
----------C---CGGTGAAATTTATCGGACTG-ACGCCAGTGCTCAGCTTCTGGACGT
TGCGTCGGAAAGTTTCATGACCCTTATCACTTAGAGGAAGGAGAAGTCGTAACAAGGTTT
CCGTAGGTGAACCTGCGGAAGGATCATTCGCACTGATTCAATTTTGACTACGTGAATTTT
GGCTGTGAGGGATGCTTGCGGTGAGATATCTGCTTGCAGAACTCGAGGGCGACAGATGCA
CACTCACCAACCCTTGTTGGGGCTGGTGCGAGTGTCGCTCTGTGGCCATGGGTCCGTGTT
CAGCGGGCCGGGGAATGAAGGCTAAGCTGCTTTAGTGACAACTGTCTGGGAAGGGCATTG
TTCCAACTTCCACAACTTTCAGCGATGGATATCTTGGCTCGGGCACCTGTGAAGGGCGCA
GCGAAGCGCGATAGTCTTTGTGAATTGCAGAACTCCGTGAACCAATGGCCTCCTGAACGT
GCGTTGCACTCTTGGGATTTCCTGAGAGTATGTCTGCTTCAGTGCTTAACTTGCCCCAAC
TTTGCAAGCAGGATGTGTTTCTCCC-TTGCGTTCTTATGAGCTA-TTGCCCTCTGAGCCA
ATGGCTTGTTAA-TTGCTTGGTTCTTGCAAAATGC-TTTGCGCGCTGTTATTCAAGTTTC
TACCTTCGTGGTTTTACTTGAGTGACGCTGCTCATGCTTGCAA-CCGCTGGGATG-CAGG
TGCATGCCT-CTAACAT-GAAGTCAAACAAGTGAACCCGCTG-AATTTAAG-CATATCAA
TAAGGCGGA---------
>C05PyToKa
------------------------TTACGGACTG-ACG-CAGTGCTCAGCTTCTGGACGT
TGCGTCGGAAAGTTTCATGAACCTTATCACTTAGAGGAAGGAGAAGTCGTAACAAGGTTT
CCGTAGGTGAACCTGCGGAAGGATCATTCGCACTGATTCAATTTTGACTACGTGAATTTT
GGCTGTGAGGGATGCTTGCGGTGAGATATCTGCTTGCAGAACTCGAGGGCGACAGATGCA
CACTCACCAACCCTTGTTGGGGCTGGTGCGAGTGTCGCTCTGTGGCCATGGGTCCGTGTT
CAGCGGGCCGGGGAATGAAGGCTAAGCTGCTTTAGTGACAACTGTCTGGGAAGGGCATTG
TTCCAACTTCCACAACTTTCAGCGATGGATATCTTGGCTCGGGCACCTGTGAAGGGCGCA
GCGAAGCGCGATAGTCTTTGTGAATTGCAGAACTCCGTGAACCAATGGCCTCCTGAACGT
GCGTTGCACTCTTGGGATTTCCTGAGAGTATGTCTGCTTCAGTGCTTAACTTGCCCCAAC
TTTGCAAGCAGGATGTGTTTCTGCC-TTGCGTTCTTATGAGCTA-TTGCCCTCTGAGCCA
ATGGCTTGTTAA-TTGCTTGGTTCTTGCAAAATGC-TTTGCGCGCTGTTATTCAGGTTTC
TACCTTCGTGGTTTTACTTGAGTGACGCTGCTCATGCTTGCAA-CCGCTGGGATG-CAGG
TGCATGCCT-CTAGCAT-GAAGTCAGACAAGTGAACCCGCTT-AATTTAAG-CAT-----
------------------
>C06PyToKa
---------------------------CGGACTG-ACGCCAGTGCTCAGCTTCTGGACGT
TGCGTCGGAAAGTTTCATGAACCTTATCACTTAGAGGAAGGAGAAGTCGTAACAAGGTTT
CCGTAGGTGAACCTGCGGAAGGATCATTCGCACTGATTCAATTTTGACTACGTGAATTTC
GGCTGTGAGGGATGCTTGCGGTGAGATATCTGCTTGCAGAACTCGAGGGCGACAGATGCA
CACTCACCAACCCTTGTTGGGGCTGGTGCGAGTGTCGCTCTGTGGCCATGGGTCCGTGTT
CAGCGGGCCGGGGAATGAAGGCTAAGCTGCTTTAGTAACAACTGTCTGGGAAGGGCATTG
TTCCAACTTCCACAACTTTCAGCGATGGATATCTTGGCTCGGGCACCTGTGAAGGGCGCA
GCGAAGCGCGATAGTCTTTGTGAATTGCAGAACTCCGTGAACCAATGGCCTCCTGAACGT
GCGTTGCACTCTTGGGATTTCCTGAGAGTATGTCTGCTTCAGTGCTTAACTTGCCCCAAC
TTTGCAAGCAGGATGTGTTTCTGCC-TTGCGTTCTTATGAGCTA-TTGCCCTCTGAGCCA
ATGGCTTGTTAA-TTGCTTGGTTCTTGCAAAATGC-TTTGCGCGCTGTTATTCAAGTTTC
TACCTTCGTGGTTTTACTTGAGTGACGCTGCTCATGCTTGCAA-CCGCTGGGATG-CAGG
TGCATGCCT-CTAGCAT-GAAGTCAGACAAGTGAACCCGCTG-AATTTAAG-CATATT--
------------------
>C07PyToKa
-----------------------TTTACGGACTG-ACGCCAGTGCTCAGTTTCTGGACGT
TGCGTCGGAAAGTTTCATGACCCTTATCACTTAGAGGAAGGAGAAGTCGTAACAAGGTTT
CCGTAGGTGAACCTGCGGAAGGATCATTCGCACTGATTCAATTTTGACTACGTGAATTTT
GGCTGTGAGGGATGCTTGCGGTGAGATATCTGCTTGCAGAACTCGAGGGCGACAGATGCA
CACTCACCAACCCTTGTTGGGGCTGGTGCGAGTGTCGCTCTGTGGCCATGGGTCCGTGTT
CAGCGGGCCGGGGAATGAAGGCTAAGCTGCTTTAGTAACAACTGTCTGGGAAGGGCATTG
TTCCAACTTCCACAACTTTCAGCGATGGATATCTTGGCTCGGGCACCTGTGAAGGGCGCA
GCGAAGCGCGATAGTCTTTGTGAATTGCAGAACTCCGTGAACCAATGGCCTCCTGAACGT
GCGTTGCACTCTTGGGATTTCCTGAGAGTATGTCTGCTTCAGTGCTTAACTTGCCCCAAC
TTTGCAAGCAGGATGTGTTTCTGCC-TTGCGTTCTTATGAGCTA-TTGCCCTCTGAGCCA
ATGGCTTGTTAA-TTGCTTGGTTCTTGCAAAATGC-TTTGCGCGCTGTTATTCAAGTTTC
TACCTTCGTGGTTTTACTTGAGTGACGCTGCTCATGCTTGCAA-CCGCTGGGATG-CAGG
TGCATGCCT-CTAGCAT-GAAGTCAGACAAGTGAACCCGCTG-AATTTAAG-CATATAT-
------------------
>C08PyToKa
----------TCCGGTGAAAAATTTATCGGACTG-ACG-CAGTGCTCAGCTTCTGGACGT
TGCGTCGGAAAGTTTCATGAACCTTATCACTTAGAGGAAGGAGAAGTCGTAACAAGGTTT
CCGTAGGTGAACCTGCGGAAGGATCATTCGCACTGATTCAATTTTGACTACGTGAATTTT
GGCTGTGAGAGATGCTTGCGGTGAGATATCTGCTTGCAGAACTCGAGGGCGACAGATGCA
CACTCACCAACCCTTGTTGGGGCTGGTGCGAGTGTCGCTCTGTGGCCATGGGTCCGTGTT
CAGCGGGCCGGGGAATGAAGGCTAAGCTGCTTTAGTGACAACTGTCTGGGAAGGGCATTG
TTCCAACTTCCACAACTTTCAGCGATGGATATCTTGGCTCGGGCACCTGTGAAGGGCGCA
GCGAAGCGCGATAGTCTTTGTGAATTGCAGAACTCCGTGAACCAATGGCCTCCTGAACGT
GCGTTGCACTCTTGGGATTTCCTGAGAGTATGTCTGCTTCAGTGCTTAACTTGCCCCAAC
TTTGCAAGCAGGATGTGTTTCTGCC-TTGCGTTCTTATGAGCTA-TTGCCCTCTGAGCCA
ATGGCTTGTTAA-TTGCTTGGTTCTTGCAAAATGC-TTTGCGCGCTGTTATTCAGGTTTC
TACCTTCGTGGTTTTACTTGAGTGACGCTGCTCATGCTTGCAA-CCGCTGGGATG-CAGG
TGCATGCCT-CTAGCAT-GAAGTCAGACAAGTGAACCCGCTG-AATTTAAG-CATATTCT
ATAAACCCGGG-------
>C09PyToKa
----------TCCGGTGAGAAAATTATCGGACTG-ACG-CAGTGCTCAGCTTCTGGACGT
TGCGTCGGAAAGTTTCATGACCCTTATCACTTAGAGGAAGGAGAAGTCGTAACAAGGTTT
CCGTAGGTGAACCTGCGGAAGGATCATTCGCACTGATTCAATTTTGACTACGTGAATTTT
GGCTGTGAGGGATGCTTGCGGTGAGATATCTGCTTGCAGAACTCGAGGGCGACAGATGCA
CACTCACCAACCCTTGTTGGGGCTGGTGCGAGTGTCGCTCTGTGGCCATGGGTCCGTGTT
CAGCGGGCCGGGGAATGAAGGCTAAGCTGCTTTAGTAACAACTGTCTGGGAAGGGCATTG
TTCCAACTTCCACAACTTTCAGCGATGGATATCTTGGCTCGGGCACCTGTGAAGGGCGCA
GCGAAGCGCGATAGTCTTTGTGAATTGCAGAACTCCGTGAACCAATGGCCTCCTGAACGT
GCGTTGCACTCTTGGGATTTCCTGAGAGTATGTCTGCTTCAGTGCTTAACTTGCCCCAAC
TTTGCAAGCAGGATGTGTTTCTCCC-TTGCGTTCTTATGAGCTA-TTGCCCTCTGAGCCA
ATGGCTTGTTAA-TTGCTTGGTTCTTGCAAAATGC-TTTGCGCGCTGTTATTCAAGTTTC
TACCTTCGTGGTTTTACTTGAGTGACGCTGCTCATGCTTGCAA-CCGCTGGGATG-CAGG
TGCATGCCT-CTAGCAT-GAAGTCAGACAAGTGAACCCGCTG-AATTTAAG-CATATC--
------------------
>C10PyToKa
------------------------------------------------------------
-----------------------TTATCACTTAGAGGAAGGAGAAGTCGTAACAAGGTTT
CCGTAGGTGAACCTGCGGAAGGATCATTCGCACTGATTCAATTTTGACTACGTGAATTTT
GGCTGTGAGGGATGCTTGCGGTGAGATATCTGCTTGCAGAACTCGAGGGCGACAGATGCA
CACTCACCAACCCTTGTTGGGGCTGGTGCGAGTGTCGCTCTGTGGCCATGGGTCCGTGTT
CAGCGGGCCGGGGAATGAAGGCTAAGCTGCTTTAGTGACAACTGTCTGGGAAGGGCATTG
TTCCAACTTCCACAACTTTCAGCGATGGATATCTTGGCTCGGGCACCTGTGAAGGGCGCA
GCGAAGCGCGATAGTCTTTGTGAATTGCAGAACTCCGTGAACCAATGGCCTCCTGAACGT
GCGTTGCACTCTTGGGATTTCCTGAGAGTATGTCTGCTTCAGTGCTTAACTTGCCCCAAC
TTTGCAAGCAGGATGTGTTTCTGCC-TTGCGTTCTTATGAGCTA-TTGCCCTCTGAGCCA
ATGGCTTGTTAA-TTGCTTGGTTCTTGCAAAATGC-TTTGCGCGCTGTTATTCAAGTTTC
TCCCTTCGTGGTTTTACTTGAGTGACGCTGCTCATGCTTGCAA-CCGCTGGGATG-CAGG
TGCATGCCT-CTA-----------------------------------------------
------------------
>C11PyToKa
----------CCC-GGTGAAAATTTATCGGACTG-ACGCCAGTGCTCAGTTTTTGGACGT
TGCGTCGGAAAGTTTCATGACCCTTATCACTTAGAGGAAGGAGAAGTCGTAACAAGGTTT
CCGTAGGTGAACCTGCGGAAGGATCATTCGCACTGATTCAATTTTGACTACGTGAATTTT
GGCTGTGAGGGATGCTTGCGGTGAGATATCTGCTTGCAGAACTCGAGGGCGACAGATGCA
CACTCACCAACCCTTGTTGGGGCTGGTGCGAGTGTCGCTCTGTGGCCATGGGTCCGTGTT
CAGCGGGCCGGGGAATGAAGGCTAAGCTGCTTTAGTAACAACTGTCTGGGAAGGGCATTG
TTCCAACTTCCACAACTTTCAGCGATGGATATCTTGGCTCGGGCACCTGTGAAGGGCGCA
GCGAAGCGCGATAGTCTTTGTGAATTGCAGAACTCCGTGAACCAATGGCCTCCTGAACGT
GCGTTGCACTCTTGGGATTTCCTGAGAGTATGTCTGCTTCAGTGCTTAACTTGCCCCAAC
TTTGCAAGCAGGATGTGTTTCTGCC-TTGCGTTCTTATGAGCTA-TTGCCCTCTGAGCCA
ATGGCTTGTTAA-TTGCTTGGTTCTTGCAAAATGC-TTTGCGCGCTGTTATTCAAGTTTC
TACCTTCGTGGTTTTACTTGAGTGACGCTGCTCATGCTTGCAA-CCGCTGGGATG-CAGG
TGCATGCCT-CTAGCAT-GAAGTCAGACAAGTGAACCCGCTG-AATTTAAG-CAT-----
------------------
>C12PyToKa
----------CC---GGTGAAAATTATCGGACTG-ACG-CAGTGCTCAGCTTCTGGACGT
TGCGTCGGAAAGTTTCATGACCCTTATCACTTAGAGGAAGGAGAAGTCGTAACAAGGTTT
CCGTAGGTGAACCTGCGGAAGGATCATTCGCACTGATTCAATTTTGACTACGTGAATTTT
GGCTGTGAGGGATGCTTGCGGTGAGATATCTGCTTGCAGAACTCGAGGGCGACAGATGCA
CACTCACCAACCCTTGTTGGGGCTGGTGCGAGTGTCGCTCTGTGGCCATGGGTCCGTGTT
CAGCGGGCCGGGGAATGAAGGCTAAGCTGCTTTAGTGACAACTGTCTGGGAAGGGCATTG
TTCCAACTTCCACAACTTTCAGCGATGGATATCTTGGCTCGGGCACCTGTGAAGGGCGCA
GCGAAGCGCGATAGTCTTTGTGAATTGCAGAACTCCGTGAACCAATGGCCTCCTGAACGT
GCGTTGCACTCTTGGGATTTCCTGAGAGTATGTCTGCTTCAGTGCTTAACTTGCCCCAAC
TTTGCAAGCAGGATGTGTTTCTGCC-TTGCGTTCTTATGAGCTA-TTGCCCTCTGAGCCA
ATGGCTTGTTAA-TTGCTTGGTTCTTGCAAAATGC-TTTGCGCGCTGTTATTCAAGTTTC
TACCTTCGTGGTTTTACTTGAGTGACGCTGCTCATGCTTGCAA-CCGCTGGGATG-CAGG
TGCATGCCT-CTAGCAT-GAAGTCAGACAAGTGAACCCGCTG-AATTTAAG-CATATCA-
------------------
>C13PyToKa
----------CC--GGTGAAAATTTATCGGACTG-ACGCCAGTGCTCAGCTTCTGGACGT
TGCGTCGGAAAGTTTCATGACCCTTATCACTTAGAGGAAGGAGAAGTCGTAACAAGGTTT
CCGTAGGTGAACCTGCGGAAGGATCATTCGCACTGATTCAATTTTGACTACGTGAATTTT
GGCTGTGAGGGATGCTTGCGGTGAGATATCTGCTTGCAGAACTCGAGGGCGACAGATGCA
CACTCACCAACCCTTGTTGGGGCTGGTGCGAGTGTCGCTCTGTGGCCATGGGTCCGTGTT
CAGCGGGCCGGGGAATGAAGGCTAAGCTGCTTTAGTAACAACTGTCTGGGAAGGGCATTG
TTCCAACTTCCACAACTTTCAGCGATGGATATCTTGGCTCGGGCACCTGTGAAGGGCGCA
GCGAAGCGCGATAGTCTTTGTGAATTGCAGAACTCCGTGAACCAATGGCCTCCTGAACGT
GCGTTGCACTCTTGGGATTTCCTGAGAGTATGTCTGCTTCAGTGCTTAACTTGCCCCAAC
TTTGCAAGCAGGATGTGTTTCTGCC-TTGCGTTCTTATGAGCTA-TTGCCCTCTGAGCCA
ATGGCTTGTTAA-TTGCTTGGTTCTTGCAAAATGC-TTTGCGCGCTGTTATTCAAGTTTC
TACCTTCGTGGTTTTACTTGAGTGACGCTGCTCATGCTTGCAA-CCGCTGGGATG-CAGG
TGCATGCCT-CTAACAT-GAAGTCAAACAAGTGAACCCGCTGTAATTTAAG-CATATCAA
TAAGGCGGA---------
>C14PyToKa
------------C-CGGGGAAAATTTACGGACTG-ACGCCAGTGCTCAGCTTCTGGACGT
TGCGTCGGAAAGTTTCATGAACCTTATCACTTAGAGGAAGGAGAAGTCGTAACAAGGTTT
CCGTAGGTGAACCTGCGGAAGGATCATTCGCACTGATTCAATTTTGACTACGTGAATTTT
GGCTGTGAGGGATGCTTGCGGTGAGATATCTGCTTGCAGAACTCGAGGGCGACAGATGCA
CACTCACCAACCCTTGTTGGGGCTGGTGCGAGTGTCGCTCTGTGGCCATGGGTCCGTGTT
CAGCGGGCCGGGGAATGAAGGCTAAGCTGCTTTAGTGACAACTGTCTGGGAAGGGCATTG
TTCCAACTTCCACAACTTTCAGCGATGGATATCTTGGCTCGGGCACCTGTGAAGGGCGCA
GCGAAGCGCGATAGTCTTTGTGAATTGCAGAACTCCGTGAACCAATGGCCTCCTGAACGT
GCGTTGCACTCTTGGGATTTCCTGAGAGTATGTCTGCTTCAGTGCTTAACTTGCCCCAAC
TTTGCAAGCAGGATGTGTTTCTGCC-TTGCGTTCTTATGAGCTA-TTGCCCTCTGAGCCA
ATGGCTTGTTAA-TTGCTTGGTTCTTGCAAAATGC-TTTGCGCGCTGTTATTCAGGTTTC
TACCTTCGTGGTTTTACTTGAGTGACGCTGCTCATGCTTGCAA-CCGCTGGGATG-CAGG
TGCATGCCT-CTAGCAT-GAAGTCAGACAAGTGAACCCGCTG-AATTTAAG-CATA----
------------------
>C15PyToKa
C-------------CGGTGAAAATTTACGGACTG-ACGCCAGTGCTCAGTTTTTGGACGT
TGCGTGGGAAAGTTTCATGACCCTTATCACTTAGAGGAAGGAGAAGTCGTAACAAGGTTT
CCGTAGGTGAACCTGCGGAAGGATCATTCGCACTGATTCAATTTTGACTACGTGAATTTG
GGCTGTGAGGGATGCTTGCGGTGAGATATCTGCTTGCAGAACTCGAGGGCGACAGATGCA
CACTCACCAACCCTTGTTGGGGCTGGTGCGAGTGTCGCTCTGTGGCCATGGGTCCGTGTT
CAGCGGGCCGGGGAATGAAGGCTAAGCTGCTTTAGTGACAACTGTCTGGGAAGGGCATTG
TTCCAACTTCCACAACTTTCAGCGATGGATATCTTGGCTCGGGCACCTGTGAAGGGCGCA
GCGAAGCGCGATAGTCTTTGTGAATTGCAGAACTCCGTGAACCAATGGCCTCCTGAACGT
GCGTTGCACTCTTGGGATTTCCTGAGAGTATGTCTGCTTCAGTGCTTAACTTGCCCCAAC
TTTGCAAGCAGGATGTGTTTCTGCC-TTGCGTTCTTATGAGCTA-TTGCCCTCTGAGCCA
ATGGCTTGTTAA-TTGCTTGGTTCTTGCAAAATGC-TTTGCGCGCTGTTATTCAAGTTTC
TACCTTCATGGTTTTACTTGAGTGACGCTGCTCATGCTTGCAA-CCGCTGGGATG-CAGG
TGCATGCCT-CTAGCAT-GAAGTCAGACAAGTGAACCCGCTG-AATTTAAG-CATAT---
------------------
>C16PyToKa
----------CC---GGGGAAAATTTACGGACTG-ACG-CAGTGCTCAGCTTCTGGACGT
TGCGTCGGAAAGTTTCATGAACCTTATCACTTAGAGGAAGGAGAAGTCGTAACAAGGTTT
CCGTAGGTGAACCTGCGGAAGGATCATTCGCACTGATTCAATTTTGACTACGTGAATTTT
GGCTGTGAGGGATGCTTGCGGTGAGATATCTGCTTGCAGAACTCGAGGGCGACAGATGCA
CACTCACCAACCCTTGTTGGGGCTGGTGCGAGTGTCGCTCTGTGGCCATGGGTCCGTGTT
CAGCGGGCCGGGGAATGAAGGCTAAGCTGCTTTAGTGACAACTGTCTGGGAAGGGCATTG
TTCCAACTTCCACAACTTTCAGCGATGGATATCTTGGCTCGGGCACCTGTGAAGGGCGCA
GCGAAGCGCGATAGTCTTTGTGAATTGCAGAACTCCGTGAACCAATGGCCTCCTGAACGT
GCGTTGCACTCTTGGGATTTCCTGAGAGTATGTCTGCTTCAGTGCTTAACTTGCCCCAAC
TTTGCAAGCAGGATGTGTTTCTGCC-TTGCGTTCTTATGAGCTA-TTGCCCTCTGAGCCA
ATGGCTTGTTAA-TTGCTTGGTTCTTGCAAAATGC-TTTGCGCGCTGTTATTCAGGTTTC
TACCTTCGTGGTTTTACTTGAGTGACGCTGCTCATGCTTGCAA-CCGCTGGGATG-CAGG
TGCATGCCT-CTAGCAT-GAAGTCAGACAAGTGAACCCGCTG-AATTTAAG-CATATCAA
------------------
>C17PyToKa
----------------------TTTATCGGACTG-ACG-CAGTGCTCAGCTTCTGGACGT
TGCGTCGGAAAGTTTCATGAACCTTATCACTTAGAGGAAGGAGAAGTCGTAACAAGGTTT
CCGTAGGTGAACCTGCGGAAGGATCATTCGCACTGATTCAATTTTGACTACGTGAATTTT
GGCTGTGAGGGATGCTTGCGGTGAGATATCTGCTTGCAGAACTCGAGGGCGACAGATGCA
CACTCACCAACCCTTGTTGGGGCTGGTGCGAGTGTCGCTCTGTGGCCATGGGTCCGTGTT
CAGCGGGCCGGGGAATGAAGGCTAAGCTGCTTTAGTGACAACTGTCTGGGAAGGGCATTG
TTCCAACTTCCACAACTTTCAGCGATGGATATCTTGGCTCGGGCACCTGTGAAGGGCGCA
GCGAAGCGCGATAGTCTTTGTGAATTGCAGAACTCCGTGAACCAATGGCCTCCTGAACGT
GCGTTGCACTCTTGGGATTTCCTGAGAGTATGTCTGCTTCAGTGCTTAACTTGCCCCAAC
TTTGCAAGCAGGATGTGTTTCTGCC-TTGCGTTCTTATGAGCTA-TTGCCCTCTGAGCCA
ATGGCTTGTTAA-TTGCTTGGTTCTTGCAAAATGC-TTTGCGCGCTGTTATTCAGGTTTC
TACCTTCGTGGTTTTACTTGAGTGACGCTGCTCATGCTTGCAA-CCGCTGGGATG-CAGG
TGCATGCCT-CTAGCAT-GAAGTCAGACAAGTGAACCCGCTG-AATTTAAG-CATATCA-
------------------
>C18PyToKa
--------------------------TCGGACTG-ACG-CAGTGCTCAGCTTCTGGACGT
TGCGTCGGAAAGTTTCATGACCCTTATCACTTAGAGGAAGGAGAAGTCGTAACAAGGTTT
CCGTAGGTGAACCTGCGGAAGGATCATTCGCACTGATTCAATTTTGACTACGTGAATTTT
GGCTGTGAGGGATGCTTGCGGTGAGATATCTGCTTGCAGAACTCGAGGGCGACAGATGCA
CACTCACCAACCCTTGTTGGGGCTGGTGCGAGTGTCGCTCTGTGGCCATGGGTCCGTGTT
CAGCGGGCCGGGGAATGAAGGCTAAGCTGCTTTAGTAACAACTGTCTGGGAAGGGCATTG
TTCCAACTTCCACAACTTTCAGCGATGGATATCTTGGCTCGGGCACCTGTGAAGGGCGCA
GCGAAGCGCGATAGTCTTTGTGAATTGCAGAACTCCGTGAACCAATGGCCTCCTGAACGT
GCGTTGCACTCTTGGGATTTCCTGAGAGTATGTCTGCTTCAGTGCTTAACTTGCCCCAAC
TTTGCAAGCAGGATGTGTTTCTCCC-TTGCGTTCTTATGAGCTA-TTGCCCTCTGAGCCA
ATGGCTTGTTAA-TTGCTTGGTTCTTGCAAAATGC-TTTGCGCGCTGTTATTCAAGTTTC
TACCTTCGTGGTTTTACTTGAGTGACGCTGCTCATGCTTGCAA-CCGCTGGGATG-CAGG
TGCATGCCT-CTAGCAT-GAAGTCAGACAAGTGAACCCGCTG-AATTTAAG-CATATCAA
TAAAACCGGGAGGA-AAA
>C19PyToKa
----------CC--CGGTGAAATTTATCGGACTG-ACG-CAGTGCTCAGCTTCTGGACGT
TGCGTCGGAAAGTTTCATGAACCTTATCACTTAGAGGAAGGAGAAGTCGTAACAAGGTTT
CCGTAGGTGAACCTGCGGAAGGATCATTCGCACTGATTCAATTTTGACTACGTGAATTTT
GGCTGTGAGGGATGCTTGCGGTGAGATATCTGCTTGCAGAACTCGAGGGCGACAGATGCA
CACTCACCAACCCTTGTTGGGGCTGGTGCGAGTGTCGCTCTGTGGCCATGGGTCCGTGTT
CAGCGGGCCGGGGAATGAAGGCTAAGCTGCTTTAGTGACAACTGTCTGGGAAGGGCATTG
TTCCAACTTCCACAACTTTCAGCGATGGATATCTTGGCTCGGGCACCTGTGAAGGGCGCA
GCGAAGCGCGATAGTCTTTGTGAATTGCAGAACTCCGTGAACCAATGGCCTCCTGAACGT
GCGTTGCACTCTTGGGATTTCCTGAGAGTATGTCTGCTTCAGTGCTTAACTTGCCCCAAC
TTTGCAAGCAGGATGTGTTTCTGCC-TTGCGTTCTTATGAGCTA-TTGCCCTCTGAGCCA
ATGGCTTGTTAA-TTGCTTGGTTCTTGCAAAATGC-TTTGCGCGCTGTTATTCAGGTTTC
TACCTTCGTGGTTTTACTTGAGTGACGCTGCTCATGCTTGCAA-CCGCTGGGATG-CAGG
TGCATGCCT-CTAGCAT-GAAGTCAGACAAGTGAACCCGCTG-AATTTAAG-CATATCTA
T-----------------
>C20PyToKa
-------------------AAATTTATCGGACTG-ACGCCAGTGCTCAGCTTCTGGACGT
TGCGTCGGAAAGTTTCATGACCCTTATCACTTAGAGGAAGGAGAAGTCGTAACAAGGTTT
CCGTAGGTGAACCTGCGGAAGGATCATTCGCACTGATTCAATTTTGACTACGTGAATTTT
GGCTGTGAGGGATGCTTGCGGTGAGATATCTGCTTGCAGAACTCGAGGGCGACAGATGCA
CACTCACCAACCCTTGTTGGGGCTGGTGCGAGTGTCGCTCTGTGGCCATGGGTCCGTGTT
CAGCGGGCCGGGGAATGAAGGCTAAGCTGCTTTAGTGACAACTGTCTGGGAAGGGCATTG
TTCCAACTTCCACAACTTTCAGCGATGGATATCTTGGCTCGGGCACCTGTGAAGGGCGCA
GCGAAGCGCGATAGTCTTTGTGAATTGCAGAACTCCGTGAACCAATGGCCTCCTGAACGT
GCGTTGCACTCTTGGGATTTCCTGAGAGTATGTCTGCTTCAGTGCTTAACTTGCCCCAAC
TTTGCAAGCAGGATGTGTTTCTGCC-TTGCGTTCTTATGAGCTA-TTGCCCTCTGAGCCA
ATGGCTTGTTAA-TTGCTTGGTTCTTGCAAAATGC-TTTGCGCGCTGTTATTCAAGTTTC
TACCTTCGTGGTTTTACTTGAGTGACGCTGCTCATGCTTGCAA-CCGCTGGGATG-CAGG
TGCATGCCT-CTAGCAT-GAAGTCAGACAAGTGAACCCGCTT-AATTTAAG-CATATTC-
------------------
>C21PyToKa
----------CCC-CGGGGAAAATTTACGGACTG-ACGCCAGTGTTCAGTTTCTGGACGT
TGCGTCGGAAAGTTTCATGACCCTTATCACTTAGAGGAAGGAGAAGTCGTAACAAGGTTT
CCGTAGGTGAACCTGCGGAAGGATCATTCGCACTGATTCAATTTTGACTACGTGAATTTT
GGCTGTGAGGGATGCTTGCGGTGAGATATCTGCTTGCAGAACTCGAGGGCGACAGATGCA
CACTCACCAACCCTTGTTGGGGCTGGTGCGAGTGTCGCTCTGTGGCCATGGGTCCGTGTT
CAGCGGGCCGGGGAATGAAGGCTAAGCTGCTTTAGTAACAACTGTCTGGGAAGGGCATTG
TTCCAACTTCCACAACTTTCAGCGATGGATATCTTGGCTCGGGCACCTGTGAAGGGCGCA
GCGAAGCGCGATAGTCTTTGTGAATTGCAGAACTCCGTGAACCAATGGCCTCCTGAACGT
GCGTTGCACTCTTGGGATTTCCTGAGAGTATGTCTGCTTCAGTGCTTAACTTGCCCCAAC
TTTGCAAGCAGGATGTGTTTCTGCC-TTGCGTTCTTATGAGCTA-TTGCCCTCTGAGCCA
ATGGCTTGTTAA-TTGCTTGGTTCTTGCAAAATGC-TTTGCGCGCTGTTATTCAAGTTTC
TACCTTCGTGGTTTTACTTGAGTGACGCTGCTCATGCTTGCAA-CCGCTGGGATG-CAGG
TGCATGCCT-CTAACAT-GAAGTCAGACAAGTGAACCCCCTT-AATTTAAG-CATATTCT
AT----------------
>C22PyToKa
----------------------------GGACTG-ACGCCAGTGCTCAGTTTTTGGACGT
TGCGTCGGAAAGTTTCATGAACCTTATCACTTAGAGGAAGGAGAAGTCGTAACAAGGTTT
CCGTAGGTGAACCTGCGGAAGGATCATTCGCACTGATTCAATTTTGACTACGTGAATTTT
GGCTGTGAGGGATGCTTGCGGTGAGATATCTGCTTGCAGAACTCGAGGGCGACAGATGCA
CACTCACCAACCCTTGTTGGGGCTGGTGCGAGTGTCGCTCTGTGGCCATGGGTCCGTGTT
CAGCGGGCCGGGGAATGAAGGCTAAGCTGCTTTAGTGACAACTGTCTGGGAAGGGCATTG
TTCCAACTTCCACAACTTTCAGCGATGGATATCTTGGCTCGGGCACCTGTGAAGGGCGCA
GCGAAGCGCGATAGTCTTTGTGAATTGCAGAACTCCGTGAACCAATGGCCTCCTGAACGT
GCGTTGCACTCTTGGGATTTCCTGAGAGTATGTCTGCTTCAGTGCTTAACTTGCCCCAAC
TTTGCAAGCAGGATGTGTTTCTGCC-TTGCGTTCTTATGAGCTA-TTGCCCTCTGAGCCA
ATGGCTTGTTAA-TTGCTTGGTTCTTGCAAAATGC-TTTGCGCGCTGTTATTCAGGTTTC
TACCTTCGTGGTTTTACTTGAGTGACGCTGCTCATGCTTGCAA-CCGCTGGGATG-CAGG
TGCATGC-----------------------------------------------------
------------------
>C24PyToKa
--------------------AAATTTTCGGACTG-ACG-CAGTGCTCAGCTTCTGGACGT
TGCGTCGGAAAGTTTCATGAACCTTATCACTTAGAGGAAGGAGAAGTCGTAACAAGGTTT
CCGTAGGTGAACCTGCGGAAGGATCATTCGCACTGATTCAATTTTGACTACGTGAATTTT
GGCTGTGAGGGATGCTTGCGGTGAGATATCTGCTTGCAGAACTCGAGGGCGACAGATGCA
CACTCACCAACCCTTGTTGGGGCTGGTGCGAGTGTCGCTCTGTGGCCATGGGTCCGTGTT
CAGCGGGCCGGGGAATGAAGGCTAAGCTGCTTTAGTGACAACTGTCTGGGAAGGGCATTG
TTCCAACTTCCACAACTTTCAGCGATGGATATCTTGGCTCGGGCACCTGTGAAGGGCGCA
GCGAAGCGCGATAGTCTTTGTGAATTGCAGAACTCCGTGAACCAATGGCCTCCTGAACGT
GCGTTGCACTCTTGGGATTTCCTGAGAGTATGTCTGCTTCAGTGCTTAACTTGCCCCAAC
TTTGCAAGCAGGATGTGTTTCTGCC-TTGCGTTCTTATGAGCTA-TTGCCCTCTGAGCCA
ATGGCTTGTTAA-TTGCTTGGTTCTTGCAAAATGC-TTTGCGCGCTGTTATTCAGGTTTC
TACCTTCGTGGTTTTACTTGAGTGACGCTGCTCATGCTTGCAA-CCGCTGGGATG-CAGG
TGCATGCCT-CTAGCAT-GAAGTCAGACAAGTGAACCCGCTG-AATTTAAG-CATATT--
------------------
>C25PyToKa
----------CCC-GGTGAGAATTTATCGGACTG-ACGCCAGTGCTCAGTTTTTGGACGT
TGCGTCGGAAAGTTTCATGACCCTTATCACTTAGAGGAAGGAGAAGTCGTAACAAGGTTT
CCGTAGGTGAACCTGCGGAAGGATCATTCGCACTGATTCAATTTTGACTACGTGAATTTT
GGCTGTGAGGGATGCTTGCGGTGAGATATCTGCTTGCAGAACTCGAGGGCGACAGATGCA
CACTCACCAACCCTTGTTGGGGCTGGTGCGAGTGTCGCTCTGTGGCCATGGGTCCGTGTT
CAGCGGGCCGGGGAATGAAGGCTAAGCTGCTTTAGTAACAACTGTCTGGGAAGGGCATTG
TTCCAACTTCCACAACTTTCAGCGATGGATATCTTGGCTCGGGCACCTGTGAAGGGCGCA
GCGAAGCGCGATAGTCTTTGTGAATTGCAGAACTCCGTGAACCAATGGCCTCCTGAACGT
GCGTTGCACTCTTGGGATTTCCTGAGAGTATGTCTGCTTCAGTGCTTAACTTGCCCCAAC
TTTGCAAGCAGGATGTGTTTCTCCC-TTGCGTTCTTATGAGCTA-TTGCCCTCTGAGCCA
ATGGCTTGTTAA-TTGCTTGGTTCTTGCAAAATGC-TTTGCGCGCTGTTATTCAAGTTTC
TACCTTCGTGGTTTTACTTGAGTGACGCTGCTCATGCTTGCAA-CCGCTGGGATG-CAGG
TGCATGCCT-CTAGCAT-GAAGTCAGACAAGTGAACCCGCTT-AATTTAAG-CATATCTA
------------------
>C26PyToKa
------------------------------------------------------------
---------------------------------GAGGAAGGAGAAGTCGTAACAAGGTTT
CCGTAGGTGAACCTGCGGAAGGATCATTCGCACTGATTCAATTTTGACTACGTGAATTTT
GGCTGTGAGGGATGCTTGCGGTGAGATATCTGCTTGCAGAACTCGAGGGCGACAGATGCA
CACTCACCAACCCTTGTTGGGGCTGGTGCGAGTGTCGCTCTGTGGCCATGGGTCCGTGTT
CAGCGGGCCGGGGAATGAAGGCTAAGCTGCTTTAGTGACAACTGTCTGGGAAGGGCATTG
TTCCAACTTCCACAACTTTCAGCGATGGATATCTTGGCTCGGGCACCTGTGAAGGGCGCA
GCGAAGCGCGATAGTCTTTGTGAATTGCAGAACTCCGTGAACCAATGGCCTCCTGAACGT
GCGTTGCACTCTTGGGATTTCCTGAGAGTATGTCTGCTTCAGTGCTTAACTTGCCCCAAC
TTTGCAAGCAGGATGTGTTTCTGCC-TTGCGTTCTTATGAGCTA-TTGCCCTCTGAGCCA
ATGGCTTGTTAA-TTGCTTGGTTCTTGCAAAATGC-TTTGCGCGCTGTTATTCAGGTTTC
TCCCTTCGTGGTTTTACTTGAGTGACGCTGCTCATGCTTGCAA-CCGCTGGGATG-CAGG
TGCATGCCT-CTAGCAT-GAAGTCAGACAAGTGAACCCCCTT-AATTTAAG-CATATCTA
T-----------------
>C27PyToKa
C-------------CGGTGAAATTTATCGGACTG-ACG-CAGTGCTCAGTTTCTGGACGT
TGCGTCGGAAAGTTTCATGACCCTTATCACTTAGAGGAAGGAGAAGTCGTAACAAGGTTT
CCGTAGGTGAACCTGCGGAAGGATCATTCGCACTGATTCAATTTTGACTACGTGAATTTT
GGCTGTGAGGGATGCTTGCGGTGAGATATCTGCTTGCAGAACTCGAGGGCGACAGATGCA
CACTCACCAACCCTTGTTGGGGCTGGTGCGAGTGTCGCTCTGTGGCCATGGGTCCGTGTT
CAGCGGGCCGGGGAATGAAGGCTAAGCTGCTTTAGTGACAACTGTCTGGGAAGGGCATTG
TTCCAACTTCCACAACTTTCAGCGATGGATATCTTGGCTCGGGCACCTGTGAAGGGCGCA
GCGAAGCGCGATAGTCTTTGTGAATTGCAGAACTCCGTGAACCAATGGCCTCCTGAACGT
GCGTTGCACTCTTGGGATTTCCTGAGAGTATGTCTGCTTCAGTGCTTAACTTGCCCCAAC
TTTGCAAGCAGGATGTGTTTCTCCC-TTGCGTTCTTATGAGCTA-TTGCCCTCTGAGCCA
ATGGCTTGTTAA-TTGCTTGGTTCTTGCAAAATGC-TTTGCGCGCTGTTATTCAAGTTTC
TACCTTCGTGGTTTTACTTGAGTGACGCTGCTCATGCTTGCAACCCGCTGGGATGCCAGG
TGCATGCCT-CTAGCAT-GAAGTCAGACAAGTGAACCCGCTT-AATTTAAG-CATATCA-
------------------
>C28PyToKa
C-------------CGGTGAAATTTATCGGACTG-ACG-CAGTGCTCAGCTTCTGGACGT
TGCGTCGGAAAGTTTCATGAACCTTATCACTTAGAGGAAGGAGAAGTCGTAACAAGGTTT
CCGTAGGTGAACCTGCGGAAGGATCATTCGCACTGATTCAATTTTGACTACGTGAATTTT
GGCTGTGAGGGATGCTTGCGGTGAGATATCTGCTTGCAGAACTCGAGGGCGACAGATGCA
CACTCACCAACCCTTGTTGGGGCTGGTGCGAGTGTCGCTCTGTGGCCATGGGTCCGTGTT
CAGCGGGCCGGGGAATGAAGGCTAAGCTGCTTTAGTGACAACTGTCTGGGAAGGGCATTG
TTCCAACTTCCACAACTTTCAGCGATGGATATCTTGGCTCGGGCACCTGTGAAGGGCGCA
GCGAAGCGCGATAGTCTTTGTGAATTGCAGAACTCCGTGAACCAATGGCCTCCTGAACGT
GCGTTGCACTCTTGGGATTTCCTGAGAGTATGTCTGCTTCAGTGCTTAACTTGCCCCAAC
TTTGCAAGCAGGATGTGTTTCTGCC-TTGCGTTCTTATGAGCTA-TTGCCCTCTGAGCCA
ATGGCTTGTTAA-TTGCTTGGTTCTTGCAAAATGC-TTTGCGCGCTGTTATTCAGGTTTC
TACCTTCGTGGTTTTACTTGAGTGACGCTGCTCATGCTTGCAA-CCGCTGGGATG-CAGG
TGCATGCCT-CTAACAT-GAAGTCAAACAAGTGAACCCGCTG-AATTTAAGACATATC--
------------------
>C29PyToKa
---------------------------CGGACTG-ACG-CAGTGCTCAGTTTCTGGACGT
TGCGTCGGAAAGTTTCATGACCCTTATCACTTAGAGGAAGGAGAAGTCGTAACAAGGTTT
CCGTAGGTGAACCTGCGGAAGGATCATTCGCACTGATTCAATTTTGACTACGTGAATTTT
GGCTGTGAGGGATGCTTGCGGTGAGATATCTGCTTGCAGAACTCGAGGGCGACAGATGCA
CACTCACCAACCCTTGTTGGGGCTGGTGCGAGTGTCGCTCTGTGGCCATGGGTCCGTGTT
CAGCGGGCCGGGGAATGAAGGCTAAGCTGCTTTAGTAACAACTGTCTGGGAAGGGCATTG
TTCCAACTTCCACAACTTTCAGCGATGGATATCTTGGCTCGGGCACCTGTGAAGGGCGCA
GCGAAGCGCGATAGTCTTTGTGAATTGCAGAACTCCGTGAACCAATGGCCTCCTGAACGT
GCGTTGCACTCTTGGGATTTCCTGAGAGTATGTCTGCTTCAGTGCTTAACTTGCCCCAAC
TTTGCAAGCAGGATGTGTTTCTCCC-TTGCGTTCTTATGAGCTA-TTGCCCTCTGAGCCA
ATGGCTTGTTAA-TTGCTTGGTTCTTGCAAAATGC-TTTGCGCGCTGTTATTCAAGTTTC
TACCTTCGTGGTTTTACTTGAGTGACGCTGCTCATGCTTGCAA-CCGCTGGGATG-CAGG
TGCATGCCT-CTAGCAT-GAAGTCAGACAAGTGAACCCGCTT-AATTTAAG-CATATCA-
------------------
>C30PyToKa
----------CC---GGGGAAAATTTACGGACTG-ACG-CAGTGCTCAGCTTCTGGACGT
TGCGTCGGAAAGTTTCATGAACCTTATCACTTAGAGGAAGGAGAAGTCGTAACAAGGTTT
CCGTAGGTGAACCTGCGGAAGGATCATTCGCACTGATTCAATTTTGACTACGTGAATTTT
GGCTGTGAGGGATGCTTGCGGTGAGATATCTGCTTGCAGAACTCGAGGGCGACAGATGCA
CACTCACCAACCCTTGTTGGGGCTGGTGCGAGTGTCGCTCTGTGGCCATGGGTCCGTGTT
CAGCGGGCCGGGGAATGAAGGCTAAGCTGCTTTAGTGACAACTGTCTGGGAAGGGCATTG
TTCCAACTTCCACAACTTTCAGCGATGGATATCTTGGCTCGGGCACCTGTGAAGGGCGCA
GCGAAGCGCGATAGTCTTTGTGAATTGCAGAACTCCGTGAACCAATGGCCTCCTGAACGT
GCGTTGCACTCTTGGGATTTCCTGAGAGTATGTCTGCTTCAGTGCTTAACTTGCCCCAAC
TTTGCAAGCAGGATGTGTTTCTGCC-TTGCGTTCTTATGAGCTA-TTGCCCTCTGAGCCA
ATGGCTTGTTAA-TTGCTTGGTTCTTGCAAAATGC-TTTGCGCGCTGTTATTCAGGTTTC
TACCTTCGTGGTTTTACTTGAGTGACGCTGCTCATGCTTGCAA-CCGCTGGGATG-CAGG
TGCATGCCT-CTAGCAT-GAAGTCAGACAAGTGAACCCGCTG-AATTTAAG-CATATCAT
AA----------------
>2PtOkOd
------------------------------------------------------------
---------------CATGAACCTTATCACTTAGAGGAAGGAGAAGTCGTAACAAGGTTT
CCGTAGGTGAACCTGCGGAAGGATCATTCGCACTGATTCAATTTTGACTACGTGAATTTT
GGCTGTGAGGGATGCTTGCGGTGAGATATCTGCTTGCAGAACTCGAGGGCGACAGATGCA
CACTCACCAACCCTTGTTGGGGCTGGTGCGAGTGTCGCTCTGTGGCCATGGGTCCGTGTT
CAGCGGGCCGGGGAATGAAGGCTAAGCTGCTTTAGTGACAACTGTCTGGGAAGGGCATTG
TTCCAACTTCCACAACTTTCAGCGATGGATATCTTGGCTCGGGCACCTGTGAAGGGCGCA
GCGAAGCGCGATAGTCTTTGTGAATTGCAGAACTCCGTGAACCAATGGCCTCCTGAACGT
GCGTTGCACTCTTGGGATTTCCTGAGAGTATGTCTGCTTCAGTGCTTAACTTGCCCCAAC
TTTGCAAGCAGGATGTGTTTCTGCC-TTGCGTTCTTATGAGCTA-TTGCCCTCTGAGCCA
ATGGCTTGTTAA-TTGCTTGGTTCTTGCAAAATGC-TTTGCGCGCTGTTATTCAAGTTTC
TACCTTCGTGGTTTTACTTGAGTGACGCTGCTCATGCTTGCAA-CCGCTGGGATG-CAGG
TGCATGCCT-CTAGCAT-GAAGTCAGACAAGTGAACCCGCTT-AATTTAAG-CATATC--
------------------
>39PtYoUk
------------------------------------------------------------
---------------------CCTTATCACTTAGAGGAAGGAGAAGTCGTAACAAGGTTT
CCGTAGGTGAACCTGCGGAAGGATCATTCGCACTGATTCAATTTTGACTACGTGAATTTT
GGCTGTGAGGGATGCTTGCGGTGAGATATCTGCTTGCAGAACTCGAGGGCGACAGATGCA
CACTCACCAACCCTTGTTGGGGCTGGTGCGAGTGTCGCTCTGTGGCCATGGGTCCGTGTT
CAGCGGGCCGGGGAATGAAGGCTAAGCTGCTTTAGTGACAACTGTCTGGGAAGGGCATTG
TTCCAACTTCCACAACTTTCAGCGATGGATATCTTGGCTCGGGCACCTGTGAAGGGCGCA
GCGAAGCGCGATAGTCTTTGTGAATTGCAGAACTCCGTGAACCAATGGCCTCCTGAACGT
GCGTTGCACTCTTGGGATTTCCTGAGAGTATGTCTGCTTCAGTGCTTAACTTGCCCCAAC
TTTGCAAGCAGGATGTGTTTCTGCC-TTGCGTTCTTATGAGCTA-TTGCCCTCTGAGCCA
ATGGCTTGTTAA-TTGCTTGGTTCTTGCAAAATGC-TTTGCGCGCTGTTATTCAGGTTTC
TACCTTCATGGTTTTACTTGAGTGACGCTGCTCATGCTTGCAA-CCGCTGGGATG-CAGG
------------------------------------------------------------
------------------
>63PtErYa
---------------------------------------------TCAGCTTTTGGACGT
TGCGTCGGAAAGTTTCATGAACCTTATCACTTAGAGGAAGGAGAAGTCGTAACAAGGTTT
CCGTAGGTGAACCTGCGGAAGGATCATTCGCACTGATTCAATTTTGACTACGTGAATTTT
GGCTGTGAGGGATGCTTGCGGTGAGATATCTGCTTGCAGAACTCGAGGGCGACAGATGCA
CACTCACCAACCCTTGTTGGGGCTGGTGCGAGTGTCGCTCTGTGGCCATGGGTCCGTGTT
CAGCGGGCCGGGGAATGAAGGCTAAGCTGCTTTAGTGACAACTGTCTGGGAAGGGCATTG
TTCCAACTTCCACAACTTTCAGCGATGGATATCTTGGCTCGGGCACCTGTGAAGGGCGCA
GCGAAGCGCGATAGTCTTTGTGAATTGCAGAACTCCGTGAACCAATGGCCTCCTGAACGT
GCGTTGCACTCTTGGGATTTCCTGAGAGTATGTCTGCTTCAGTGCTTAACTTGCCCCAAC
TTTGCAAGCAGGATGTGTTTCTGCC-TTGCGTTCTTATGAGCTA-TTGCCCTCTGAGCCA
ATGGCTTGTTAA-TTGCTTGGTTCTTGCAAAATGC-TTTGCGCGCTGTTATTCAGGTTTC
TACCTTCGTGGTTTTACTTGAGTGACGCTGCTCATGCTTGCAA-CCGCTGGGATG-CAGG
TGCATGCCT-CTAGCAT-GAAGTCAAACAAGTGAACCCGCT-AAATTTAAG-CATATC--
------------------
>100PtToKa
----------------------------------GTACGCAGTGCTCAGCTTYTGGACGT
TGCGTCGGAAAGTTTCATGAACCTTATCACTTAGAGGAAGGAGAAGTCGTAACAAGGTTT
CCGTAGGTGAACCTGCGGAAGGATCATTCGCACTGATTCAATTTTGACTACGTGAATTTT
GGCTGTGAGAGATGCTTGCGGTGAGATATCTGCTTGCAGAACTCGAGGGCGACAGATGCA
CACTCACCAACCCTTGTTGGGGCTGGTGCGAGTGTCGCTCTGTGGCCATGGGTCCGTGTT
CAGCGGGCCGGGGAATGAAGGCTAAGCTGCTTTAGTGACAACTGTCTGGGAAGGGCATTG
TTCCAACTTCCACAACTTTCAGCGATGGATATCTTGGCTCGGGCACCTGTGAAGGGCGCA
GCGAAGCGCGATAGTCTTTGTGAATTGCAGAACTCCGTGAACCAATGGCCTCCTGAACGT
GCGTTGCACTCTTGGGATTTCCTGAGAGTATGTCTGCTTCAGTGCTTAACTTGCCCCAAC
TTTGCAAGCAGGATGTGTTTCTGCC-TTGCGTTCTTATGAGCTA-TTGCCCTCTGAGCCA
ATGGCTTGTTAA-TYGCTTGGTTCTTGCAAAATGC-TTTGCGCGCTGTTATTCAGGTTTC
TACCTTCGTGGT------------------------------------------------
------------------------------------------------------------
------------------
>77PmErYa
------------------------------------CGCCAGTGCTCAGCTTCTGGACGT
TGCGTCGGAAAGTTTCATGAMCCTTATCACTTAGAGGAAGGAGAAGTCGTAACAAGGTTT
CCGTAGGTGAACCTGCGGAAGGATCATTCGCACTGATTCAATTTTGACTACGTGAATTTT
GGCTGTGAGGGATGCTTGCGGTGAGATATCTGCTTGCAGAACTCGAGGGCGACAGATGCA
CACTCACCAACCCTTGTTGGGGCTGGTGCGAGTGTCGCTCTGTGGCCATGGGTCCGTGTT
CAGCGGGCCGGGGAATGAAGGCTAAGCTGCTTTAGTGACAACTGTCTGGGAAGGGCATTG
TTCCAACTTCCACAACTTTCAGCGATGGATATCTTGGCTCGGGCACCTGTGAAGGGCGCA
GCGAAGCGCGATAGTCTTTGTGAATTGCAGAACTCCGTGAACCAATGGCCTCCTGAACGT
GCGTTGCACTCTTGGGATTTCCTGAGAGTATGTCTGCTTCAGTGCTTAACTTGCCCCAAC
TTTGCAAGCAGGATGTGTTTCTYCC-TTGCGTTCTTATGAGCTA-TTGCCCTCTGAGCCA
ATGGCTTGTTAA-TTGCTTGGTTCTTGCAAAATGC-TTTGCGCGCTGTTATTCAAGTTTC
TMCCTTRGTGGTTTTACTTGAGTGACGCTGCTCATGCTTGCAA-CCGCTGGGATG-CAGG
TGCATGC-----------------------------------------------------
------------------
>218PmOkOd
-----------------------------GACTGACCGCCAGTGCTCAGTTTCTGGACGT
TGCGTCGGAAAGTTTCATGACCCTTATCACTTAGAGGAAGGAGAAGTCGTAACAAGGTTT
CCGTAGGTGAACCTGCGGAAGGATCATTCGCACTGATTCAATTTTGACTACGTGAATTTT
GGCTGTGAGGGATGCTTGCGGTGAGATATCTGCTTGCAGAACTCGAGGGCGACAGATGCA
CACTCACCAACCCTTGTTGGGGCTGGTGCGAGTGTCGCTCTGTGGCCATGGGTCCGTGTT
CAGCGGGCCGGGGAATGAAGGCTAAGCTGCTTTAGTGACAACTGTCTGGGAAGGGCATTG
TTCCAACTTCCACAACTTTCAGCGATGGATATCTTGGCTCGGGCACCTGTGAAGGGCGCA
GCGAAGCGCGATAGTCTTTGTGAATTGCAGAACTCCGTGAACCAATGSCCTCCTGAACGT
GCGTTGCACTCTTGGGATTTCCTGAGAGTATGTCTGCTTCAGTGCTTAACTTGCCCCAAC
TTTGCAAGCAGGATGTGTTTCTCCC-TTGCGTTCTTATGAGCTA-TTGCCCTCTGAGCCA
ATGGCTTGTTAA-TTGCTTGGTTCTTGCAAAATGC-TTTGCGCGCTGTTATTCAGGTTTC
TCCCTTCATGGTTTTACTTGAGTG------------------------------------
------------------------------------------------------------
------------------
>280PmToKa
------------------------------------------------------------
---------------------CCTTATCACTTAGAGGAAGGAGAAGTCGTAACAAGGTTT
CGGTAGGTGAACCTGCGGAAGGATCATTCGCACTGATTCAATTTTGACTACGTGAATTTT
GGCTGTGAGGGATGCTTGCGGTGAGATATCTGCTTGCAGAACTCGAGGGCGACAGATGCA
CACTCACCAACCCTTGTTGGGGCTGGTGCGAGTGTCGCTCTGTGGCCATGGGTCCGTGTT
CAGCGGGCCGGGGAATGAAGGCTAAGCTGCTTTAGTGACAACTGTCTGGGAAGGGCATTG
TTCCAACTTCCACAACTTTCAGCGATGGATATCTTGGCTCGGGCACCTGTGAAGGGCGCA
GCGAAGCGCGATAGTCTTTGTGAATTGCAGAACTCCGTGAACCAATGGCCTCCTGAACGT
GCGTTGCACTCTTGGGATTTCCTGAGAGTATGTCTGCTTCAGTGCTTAACTTGCCCCAAC
TTTGCAAGCAGGATGTGTTTCTCCC-TTGCGTTCTTATGAGCTA-TTGCCCTCTGAGCCG
ATGGCTTGTTAA-TTGCTTGGTTCTTGCAAAATGC-TTTGCGCGCTGTTATTCARGTTTC
TACCTTCATGGTTTTACTTGAGTGACGCTGCTCATGCTTGCAA-CCGCTGGGATG-CAGG
TGCATGCCT-CTAGCAT-GAAGTCAGACAAGA----------------------------
------------------
>85PyErYa
-----------------------------CGGACTGACGCAGTGYTCAGTTTCTGGACGT
TGCGTCGGAAAGTTTCATGACCCTTATCACTTAGAGGAAGGAGAAGTCGTAACAAGGTTT
CCGTAGGTGAACCTGCGGAAGGATCATTCGCACTGATTCAATTTTGACTACGTGAATTTT
GGCTGTGAGGGATGCTTGCGGTGAGATATCTGCTTGCAGAACTCGAGGGCGACAGATGCA
CACTCACCAACCCTTGTTGGGGCTGGTGCGAGTGTCGCTCTGTGGCCATGGGTCCGTGTT
CAGCGGGCCGGGGAATGAAGGCTAAGCTGCTTTAGTGACAACTGTCTGGGAAGGGCATTG
TTCCAACTTCCACAACTTTCAGCGATGGATATCTTGGCTCGGGCACCTGTGAAGGGCGCA
GCGAAGCGCGATAGTCTTTGTGAATTCCAGAACTCCGTGAACCAATGGCCTCCYGAACGT
GCGTTGCACTCTTGGGATTTCCTGAGAGTATGTCTGCTTCAGTGCTTAACTTGCCCCAAC
TTTGCAAGCAGRATGTGTTTCTGCC-T---------------------------------
------------------------------------------------------------
------------------------------------------------------------
------------------------------------------------------------
------------------
>15PyOkOd
--------------------------------ACTGACGCAGTGTTCAGTTTTTGGACGT
TGCGTCGGAAAGTTTCATGAACATTATCACTTAGAGGAAGGAGAAGTAGTAACAAGGTTT
CCGTAGGTGAACCTGCGGAAGGATCATTCGCACTGATTCAATTTTGACTACGTGAATTTT
GGCTGTGAGGGATGCTTGCGGTGAGATATCTRCTTGCAGAACTCGAGGGCGACAGATGCA
CACTCACCAACCCTTGTTGGGGCTGGTGCGAGTGTCGCTCTGTGGCCATGGGTCCGTGTT
CAGCGGGCCGGGGAATGAAGGCTAAGCTGCTTTAGTGACAACTGTCTGGGAAGGGCATTG
TTCCAACTTCCACAACTTTCAGCGATGGATATCTTGGCTCGGGCACCTGTGAAGGGCGCA
GCGAAGCGCGATAGTCTTTGTGAATTGCAGAACTCCGTGAACCAATGGCCTCCTGAACGT
GCGTTGCACTCTTGGGATTTCCTGAGAGTATGTCTGCTTCAGTGCTTAACTTGCCCCAAC
TTTGC-------------------------------------------------------
------------------------------------------------------------
------------------------------------------------------------
------------------------------------------------------------
------------------
>51PyYoUk
-------------------------------GACTGACGCAGTGCTCAGTTTCTGGACGT
TGCGTCGGAAAGTTTCATGACCCTTATCACTTAGAGGAAGGAGAAGTCGTAACAAGGTTT
CCGTAGGTGAACCTGCGGAAGGATCATTCGCACTGATTCAATTTTGACTACGTGAATTTT
GGCTGTGAGGGATGCTTGCGGTGAGATATCTGCTTGCAGAACTCGAGGGCGACAGATGCA
CACTCACCAACCCTTGTTGGGGCTGGTGCGAGTGTCGCTCTGTGGCCATGGGTCCGTGTT
CAGCGGGCCGGGGAATGAAGGCTAAGCTGCTTTAGTGACAACTGTCTGGGAAGGGCATTG
TTCCAACTTCCACAACTTTCAGCGATGGATATCTTGGCTCGGGCACCTGTGAAGGGCGCA
GCGAAGCGCGATAGTCTTTGTGAATTGCAGAACTCCGTGAACCAATGGCCTCCTGAACGT
GCGTTGCACTCTTGGGATTTCCTGAGAGTATGTCTGCTTCAGTGCTTAACTTGCCCCAAC
TTTGCAAGCAGGATGTGTTTCTGCC-TTGCGTTCTTATGAGCTA-TTGCCCTCTGAGCCA
ATGGCTTGTTAA-TCGCTYGGTTCTTGCAAAATGC-TTTGCGCGCTGTTATTCAAGTTTC
TACCTTCATGGTCTCACTCGAGTG------------------------------------
------------------------------------------------------------
------------------
>105PyToKa
-------------------------------GACTGACGCAGTGCTCAGCTTYTGGACGT
TGCGTCGGAAAGTTTCATGAACCTTATCACTTAGAGGAAGGAGAAGTCGTAACAAGGTTT
CCGTAGGTGAACCTGCGGAAGGATCATTCGCACTGATTCAATTTTGACTACGTGAATTTT
GGCTGTGAGGGATGCTTGCGGTGAGATATCTGCTTGCAGAACTCGAGGGCGACAGATGCA
CACTCACCAACCCTTGTTGGGGCTGGTGCGAGTGTCGCTCTGTGGCCATGGGTCCGTGTT
CAGCGGGCCGGGGAATGAAGGCTAAGCTGCTTTAGTGACAACTGTCTGGGAAGGGCATTG
TTCCAACTTCCACAACTTTCAGCGATGGATATCTTGGCTCGGGCACCTGTGAAGGGCGCA
GCGAAGCGCGATAGTCTTTGTGAATTGCAGAACTCCGTGAACCAATGGCCTCCTGAACGT
GCGTTGCACTCTTGGGATTTCCTGAGAGTATGTCTGCTTCAGTGCTTAACTTGCCCCAAC
TTTGCAAGCAGGATGTGTTTCTGCC-TTGCGTTCTTATGAGCTA-TTGCCCTCTGAGCCA
ATGGCTTGTTAA-TTGCTTGGTTCTTGCAAAATGC-TTTGCGCGCTGTTATTCAGGTTTC
TACCTTCGTGGTTTYACTTGAGTGACGCTGCTCATGCTTGCAA-CC--------------
------------------------------------------------------------
------------------
>159PamToKa
------------------------------------------------------------
---------------------CCTTATCACTTAGAGGAAGGAGAAGTCGTAACAAGGTTT
CCGTAGGTGAACCTGCGGAAGGATCATTCGCACTGATTCAATTTTGACTACGTGAATTTT
GGCTGTGAGGGATGCTTGCGGTGAGATATCTGCTTGCAGAACTCGAGGGCGACAGATGCA
CACTCACCAACCCTTGTTGGGGCTGGTGCGAGTGTCGCTCTGTGGCCATGGGTCCGTGTT
CAGCGGGCCGGGGAATGAAGGCTAAGCTGCTTTAGTGACAACTGTCTGGGAAGGGCATTG
TTCCAACTTCCACAACTTTCAGCGATGGATATCTTGGCTCGGGCACCTGTGAAGGGCGCA
GCGAAGCGCGATAGTCTTTGTGAATTGCAGAACTCCGTGAACCAATGGCCTCCTGAACGT
GCGTTGCACTCTTGGGATTTCCTGAGAGTATGTCTGCTTCAGTGCTTAACTTGCCCCAAC
TTTGCAAGCAGGATGTGTTTCTGCC-TTGCGTTCTTATGAGCTA-TTGCCCTCTGAGCCA
ATGGCTTGTTAA-TTGCTTGGTTCTTGCAAAATGC-TTTGCGCGCTGTTATTCAAGTTTC
TACCTTCGTGGTTTTACTTGAGTGACGCTGCTCATGCTTGCAA-CCGCTGGGATG-CAGG
TGCATGCCT-CTAGC---------------------------------------------
------------------
>233PamErYa
------------------------------------------------------------
---------------------CCTTATCACTTAGAGGAAGGAGAAGTCGTAACAAGGTTT
CCGTAGGTGAACCTGCGGAAGGATCATTCGCACTGATTCAATTTTGACTACGTGAATTTT
GGCTGTGAGGGATGCTTGCGGTGAGATATCTGCTTGCAGAACTCGAGGGCGACAGATGCA
CACTCACCAACCCTTGTTGGGGCTGGTGCGAGTGTCGCTCTGTGGCCATGGGTCCGTGTT
CAGCGGGCCGGGGAATGAAGGCTAAGCTGCTTTAGTGACAACTGTCTGGGAAGGGCATTG
TTCCAACTTCCACAACTTTCAGCGATGGATATCTTGGCTCGGGCACCTGTGAAGGGCGCA
GCGAAGCGCGATAGTCTTTGTGAATTGCAGAACTCCGTGAACCAATGGCCTCCTGAACGT
GCGTTGCACTCTTGGGATTTCCTGAGAGTATGTCTGCTTCAGTGCTTAACTTGCCCCAAC
TTTGCAAGCAGGATGTGTTTCTGCC-TTGCGTTCTTATGAGCTA-TTGCCCTCTGAGCCA
ATGGCTTGTTAA-TTGCTTGGTTCTTGCAAAATGC-TTTGCGCGCTGTTATTCAAGTTTC
TACCTTCCTGGTTTTACTTGAGTGACGCTGCTCATGCTTGCAA-CCGCTGGGATG-CAGG
------------------------------------------------------------
------------------
>237PamErSu
----------------------------CGGACT-GACGCAGTGCTCAGCTTCTGGACGT
TGCGTCGGAAAGTTTCATGAACCTTATCACTTAGAGGAAGGAGAAGTCGTAACAAGGTTT
CCGTAGGTGAACCTGCGGAAGGATCATTCGCACTGATTCAATTTTGACTACGTGAATTTT
GGCTGTGAGAGATGCTTGCGGTGAGATATCTGCTTGCAGAACTCGAGGGCGACAGATGCA
CACTCACCAACCCTTGTTGGGGCTGGTGCGAGTGTCGCTCTGTGGCCATGGGTCCGTGTT
CAGCGGGCCGGGGAATGAAGGCTAAGCTGCTTTAGTGACAACTGTCTGGGAAGGGCATTG
TTCCAACTTCCACAACTTTCAGCGATGGATATCTTGGCTCGGGCACCTGTGAAGGGCGCA
GCGAAGCGCGATAGTCTTTGTGAATTGCAGAACTCCGTGAACCAATGGCCTCCTGAACGT
GCGTTGCACTCTTGGGATTTCCTGAGAGTATGTCTGCTTCAGTGCTTAACTTGCCCCAAC
TTTGCAAGCAGGATGTGTTTCTGCC-TTGCGTTCTTATGAGCTA-TTGCCCTCTGAGCCA
ATGGCTTGTTAA-TTGCTTGGTTCTTGCAAAATGC-TTTGCGCGCTGTTATTCAGGTTTC
TACCTTCGTGGTTTTACTTGAGTGACGCTGCTCATGCTTGCAA-CCGCTGGGATG-CAGG
TGCAT-------------------------------------------------------
------------------
>248PamToKa
----------------------------CGGACTGACGCCAGTGCTCAGCTTCTGGACGT
TGCGTCGGAAAGTTTCATGACCCTTATCACTTAGAGGAAGGAGAAGTCGTAACAAGGTTT
CCGTAGGTGAACCTGCGGAAGGATCATTCGCACTGATTCAATTTTGACTACGTGAATTTT
GGCTGTGAGGGATGCTTGCGGTGAGATATCTGCTTGCAGAACTCGAGGGCGACAGATGCA
CACTCACCAACCCTTGTTGGGGCTGGTGCGAGTGTCGCTCTGTGGCCATGGGTCCGTGTT
CAGCGGCCCGGGGAATGAAGGCTAAGCTGCTTTAGTGACAACTGTCTGGGAAGGGCATTG
TTCCAACTTCCACAACTTTCAGCGATGGATATCTTGGCTCGGGCACCTGTGAAGGGCGCA
GCGAAGCGCGATAGTCTTTGTGAATTGCAGAACTCCGTGAACCAATGCCCTCCTGAACGT
GCGTTGCACTCTTGGGATTTCCTGAGAGTATGTCTGCTTCAGTGCTTAACTTGCCCCAAC
TTTGCAAGCAGGATGTGTTTCTCCC-TTGCGTTCTTATGAGCTA-TTGCCCTCTGAGCCA
ATGGCTTGTTAA-TTGCTTGGTTCTTGCAAAATGC-TTTGCGCGCTGTTATTCAGGTTTC
TCCCTTCATGGTTTTACTTGAGTGACGCTGCTCATGCTTGCAA-CCGCTGGGAT------
------------------------------------------------------------
------------------
>250PamToKa
------------------------------GACTGACGCCAGTGCTCAGCTTCTGGACGT
TGCGTCGGAAAGTTTCATGAACCTTATCACTTAGAGGAAGGAGAAGTCGTAACAAGGTTT
CCGTAGGTGAACCTGCGGAAGGATCATTCGCACTGATTCAATTTTGACTACGTGAATTTT
GGCTGTGAGGGATGCTTGCGGTGAGATATCTGCTTGCAGAACTCGAGGGCGACAGATGCA
CACTCACCAACCCTTGTTGGGGCTGGTGCGAGTGTCGCTCTGTGGCCATGGGTCCGTGTT
CAGCGGGCCGGGGAATGAAGGCTAAGCTGCTTTAGTGACAACTGTCTGGGAAGGGCATTG
TTCCAACTTCCACAACTTTCAGCGATGGATATCTTGGCTCGGGCACCTGTGAAGGGCGCA
GCGAAGCGCGATAGTCTTTGTGAATTGCAGAACTCCGTGAACCAATGGCCTCCTGAACGT
GCGTTGCACTCTTGGGATTTCCTGAGAGTATGTCTGCTTCAGTGCTTAACTTGCCCCAAC
TTTGCAAGCAGGATGTGTTTCTGCC-TTGCGTTCTTATGAGCTA-TTGCCCTCTGAGCCA
ATGGCTTGTTAA-TTGCTTGGTTCTTGCAAAATGC-TTTGCGCGCTGTTATTCARGTTTC
TACCTTCATGGTTTTACTTGAGTGACGCTGCTCATGCTTGCAA-CCGCTGGGATG-CAGG
TGCATGC-----------------------------------------------------
------------------
>328PamOkTe
------------------------------GACTGACGC-AGTGCTCAGTTTTTGGACGT
TGCGTCGGAAAGTTTCATGAACCTTATCACTTAGAGGAAGGAGAAGTCGTAACAAGGTTT
CCGTAGGTGAACCTGCGGAAGGATCATTCGCACTGATTCAATTTTGACTACGTGAATTTT
GGCTGTGAGGGATGCTTGCGGTGAGATATCTGCTTGCAGAACTCGAGGGCGACAGATGCA
CACTCACCAACCCTTGTTGGGGCTGGTGCGAGTGTCGCTCTGTGGCCATGGGTCCGTGTT
CAGCGGGCCGGGGAATGAAGGCTAAGCTGCTTTAGTGACAACTGTCTGGGAAGGGCATTG
TTCCAACTTCCACAACTTTCAGCGATGGATATCTTGGCTCGGGCACCTGTGAAGGGCGCA
GCGAAGCGCGATAGTCTTTGTGAATTGCAGAACTCCGTGAACCAATGGCCTCCTGAACGT
GCGTTGCACTCTTGGGATTTCCTGAGAGTATGTCTGCTTCAGTGCTTAACTTGCCCCAAC
TTTGCAAGCAGGATGTGTTTCTGCC-TTGCGTTCTTATGAGCTA-TTGCCCTCTGAGCCA
ATGGCTTGTTAA-TTGCTTGGTTCTTGCAAAATGC-TTTGCGCGCTGTTATTCARGTTTC
TACCTTCATGGT------------------------------------------------
------------------------------------------------------------
------------------
>364PamOkOk
---------------------------CGGAACATGACGCAGTGYTCAGCTTCTGGACGT
TGCGTCGGAAAGTTTCATGACCCTTATCACTTAGAGGAAGGAGAAGTCGTAACAAGGTTT
CCGTAGGTGAACCTGCGGAAGGATCATTCGCACTGATTCAATTTTGACTACGTGAATTTT
GGCTGTGAGGGATGCTTGCGGTGAGATATCTGCTTGCAGAACTCGAGGGCGACAGATGCA
CACTCACCAACCCTTGTTGGGGCTGGTGCGAGTGTCGCTCTGTGGCCATGGGTCCGTGTT
CAGCGGGCCGGGGAATGAAGGCTAAGCTGCTTTAGTGACAACTGTCTGGGAAGGGCATTG
TTCCAACTTCCACAACTTTCAGCGATGGATATCTTGGCTCGGGCACCTGTGAAGGGCGCA
GCGAAGCGCGATAGTCTTTGTGAATTGCAGAACTCCGTGAACCAATGGCCTCCTGAACGT
GCGTTGCACTCTTGGGATTTCCTGAGAGTATGTCTGCTTCAGTGCTTAACTTGCCCCAAC
TTTGCAAGCAGGATGTGTTTCTGCC-TTGCGTTCTTATGAGCTA-TTGCCCTCTGAGCCA
ATGGCTTGTTAA-TTGCTTGGTTCTTGCAAAATGC-TTTGCGCGCTGTTATTCAAGTTTC
TACCTTCRTGGTTTTACTTGAGTGACGCTGCTCATGCTTGCAA-CCGCTGGGATG-CAGG
TGCATGCCT-CTAACAT-GAAGTCAAACAAGTGAACCC----------------------
------------------
