# Supplementary material for: Comparison of Symbiodiniaceae diversities in different members of a Palythoa species complex (Cnidaria: Anthozoa: Zoantharia)—implications for ecological adaptations to different microhabitats
Source: PeerJ. 2020 Feb 3;8:e8449. doi: 10.7717/peerj.8449 (PMC7003691; doi:10.7717/peerj.8449)
Supplement: Supplemental Information 3 [file peerj-08-8449-s003.zip › Psba7.4-Forw.aln.fas]

>A21PtToKa-PF
---------------CTAATATTGGCCTGTTTTAGG-TGCCTCTCTGGGTACCAGCCTAA
TAATTTTGACATCAACCCGTTGATTTAGGGTACCCAGCATAGACCCATAAGGGGTGCCCT
ATTCCC--CACCCCAAACAGGTACCTGCATATGGGGCACCTAATCTTGGCCACAACCTGC
ATGCTACCCATCATGGGTACCCCCTGCACAGGGT---GCAGATGATCCCCTAAAAATGAG
-TTCCCTTTTTGAA----AGTGGTGCCCCGAAGGAGGTACCCATATGCACGAAGTGCATT
GAGGGCCCGAAGGAGCCCGGTAATTTTGGCCAAAAAAAGGGTGCCGCTAATTTTGGCCTA
AACTGCGACTATTTTGGCCAAAATTGCGACAT-GTGTCCTCGCGCACACGCGCACACG--
------TATTA-AAAAGAT-CGCGACTTATAATGTGACGTAAATGG--------------
------------------------------------------------------------
------------------------------------------------------------
---------------------------------------------
>B06PmToKa-PF
------------ACCCTAATATTGGCCTGTTTTAGG-TGCCTCTCTGGGTACCAGCCTAA
TAATTTTGACATCAACCCGTTGATTTAGGGTACCCAGCATAGACCCATAAGGGGTGCCCT
ATTCCC--CACCCCAAACAGGTACCTGCATATGGGGCACCTAATCTTGGCCACAACCTGC
ATGCTACCCATCATGGGTACCCC-TGCACAGGGT---GCAGATGATCCCCTAAAAATGAG
-TTCCCTTTTTGAA----AGTGGTGCCCCGAAGGAGGTACCCATATGCACGAAGTGCATT
GAGGGCCCGAAGGAGCCCGGTAATTTTGGCCAAAAAAAGGGTGCCGCTAATTTTGGCCTA
AACTGCGACTATTTTGGCCAAAATTGCGACAT-GTGTCCTCGCGCACACGCGCACACG--
------TATTA-AAAAGAT-CGCGACTTATAATG-GACGTAAAAATGGGTGCCCCT----
------------------------------------------------------------
------------------------------------------------------------
---------------------------------------------
>B08PmToKa-PF
------------ACCCTAATATTGGCCTGTTTTAGG-TGCCTCTCTGGGTACCAGCCTAA
TAATTTTGACATCAACCCGTTGATTTAGGGTACCCAGCATAGACCCATAAGGGGTGCCCT
ATTCCC--CACCCCAAACAGGTACCTGCATATGGGGCACCTAATCTTGGCCACAACCTGC
ATGCTACCCATCATGGGTACCCCCTGCACAGGGT---GCAGATGATCCCCTAAAAATGAG
-TTCCCTTTTTGAA----AGTGGTGCCCCGAAGGAG------------------------
---------------CCCGGTAATTTTGGCCAAAAAAAGGGTGCCGCTAATTTTGGCCTA
AACTGCGACTATTTTGGCCAAAATTGCGACAT-GTGTCCTCGCGCACACGCGCACACG--
------TATTA-AAAAGAT-CGCGACTTATAATG--------------------------
------------------------------------------------------------
------------------------------------------------------------
---------------------------------------------
>B12PmToKa-PF
------------------------------------GTGCCTCTCTGGGTACCAGCCTAA
TAATTTTGACATCAACCCGTTGATTTAGGGTACCCAGCATAGACCCATAAGGGGTGCCCT
ATTCCC--CACCCCAAACAGGTACCTGCATATGGGGCACCTAATCTTGGCCACAACCTGC
ATGCTACCCATCATGGGTACCCCCTGCACAGGGT---GCAGATGATCCCCTAAAAATGAG
-TTCCCTTTTTGAA----AGTGGTGCCCCGAAGGAGGTACCCATATGCACGAAGTGCATT
GAGGGCCCGAAGGAGCCCGGTAATTTTGGCCAAAAAAAGGGTGCCGCTAATTTTGGCCTA
AACTGCGACTATTTTGGCCAAAATTGCGACAT-GTGTCCTCGCGCACACGCGCACACG--
------TATTA-AAAAGAT-CGCGACTTATAATGTGACGTAAATGGG-------------
------------------------------------------------------------
------------------------------------------------------------
---------------------------------------------
>B14PmToKa-PF
-------------------------------------------TCTGGGTACCAGCCTAA
TAATTTTGACATCAACCCGTTGATTTAGGGTACCCAGCATAGACCCATAAGGGGTGCCCT
ATTCCC--CACCCCAAACAGGTACCTGCATATGGGGCACCTAATCTTGGCCACAACCTGC
ATGCTACCCATCATGGGTACCCCCTGCACAGGGT---GCAGATGATCCCCTAAAAATGAG
-TTCCCTTTTTGAA----AGTGGTGCCCCGAAGGAG------------------------
---------------CCCGGTAATTTTGGCCAAAAAAAGGGTGCCGCTAATTTTGGCCTA
AACTGCGACTATTTTGGCCAAAATTGCGACAT-GTGTCCTCGCGCACACGCGCACACG--
------TATTA-AAAAGAT-CGCGACTTATAATGTGACGTAAATGG--------------
------------------------------------------------------------
------------------------------------------------------------
---------------------------------------------
>B17PmToKa-PF
--------------CCTAATATTGGCCTGTTTTAGG-TGCCTCTCTGGGTACCAGCCTAA
TAATTTTGACATCAACCCGTTGATTTAGGGTACCCAGCATAGACCCATAAGGGGTGCCCT
ATTCCC--CACCCCAAACAGGTACCTGCATATGGGGCACCTAATCTTGGCCACAACCTGC
ATGCTACCCATCATGGGTACCCCCTGCACAGGGT---GCAGATGATCCCCTAAAAATGAG
-TTCCCTTTTTGAA----AGTGGTGCCCCGAAGGAGGTACCCATATGCACGAAGTGCATT
GAGGGCCCGAAGGAGCCCGGTAATTTTGGCCAAAAAAAGGGTGCCGCTAATTTTGGCCTA
AACTGCGACTATTTTGGCCAAAATTGCGACAT-GTGTCCTCGCGCACACGCGCACACG--
------TATTA-AAAAGAT-CGCGACTTATAATGTGACGTAAATGGG-------------
------------------------------------------------------------
------------------------------------------------------------
---------------------------------------------
>B24PmToKa-PF
----------------TAATATTGGCCTGTTTTAGGGTGCCTCTCTGGGTACCAGCCTAA
TAATTTTGACATCAACCCGTTGATTTAGGGTACCCAGCATAGACCCATAAGGGGTGCCCT
ATTCCC--CACCCCAAACAGGTACCTGCATATGGGGCACCTAATCTTGGCCACAACCTGC
ATGCTACCCATCATGGGTACCCCCTGCACAGGGT---GCAGATGATCCCCTAAAAATGAG
-TTCCCTTTTTGAA----AGTGGTGCCCCGAAGGAGGTACCCATATGCACGAAGTGCATT
GAGGGCCCGAAGGAGCCCGGTAATTTTGGCCAAAAAAAGGGTGCCGCTAATTTTGGCCTA
AACTGCGACTATTTTGGCCAAAATTGCGACAT-GTGTCCTCGCGCACACGCGCACACG--
------TATTA-AAAAGAT-CGCGACTTATAATGTGACGTAAATGGGT------------
------------------------------------------------------------
------------------------------------------------------------
---------------------------------------------
>B25PmToKa-PF
------------ACCCTAATATTGGCCTGTTTTAGG-TGCCTCTCTGGGTACCAGCCTAA
TAATTTTGACATCAACCCGTTGATTTAGGGTACCCAGCATAGACCCATAAGGGGTGCCCT
ATTCCC--CACCCCAAACAGGTACCTGCATATGGGGCACCTAATCTTGGCCACAACCTGC
ATGCTACCCATCATGGGTACCCCCTGCACAGGGT---GCAGATGATCCCCTAAAAATGAG
-TTCCCTTTTTGAA----AGTGGTGCCCCGAAGGAGGTACCCATATGCACGAAGTGCATT
GAGGGCCCGAAGGAGCCCGGTAATTTTGGCCAAAAAAAGGGTGCCGCTAATTTTGGCCTA
AACTGCGACTATTTTGGCCAAAATTGCGACAT-GTGTCCTCGCGCACACGCGCACACG--
------TATTA-AAAAGAT-CGCGACTTATAATGTGACGTAAAATGGGTGCCCCTGTGGG
GCACCCATATGCACCACCCTTTGGGTGGTGCATTAATGCATGCCCCGAAGGGGCATGCAT
ATGG--------------------------------------------------------
---------------------------------------------
>B28PmToKa-PF
--------------CCTAATATTGGCCTGTTTTAGG-TGCCTCTCTGGGTACCAGCCTAA
TAATTTTGACATCAACCCGTTGATTTAGGGTACCCAGCATAGACCCATAAGGGGTGCCCT
ATTCCC--CACCCCAAACAGGTACCTGCATATGGGGCACCTAATCTTGGCCACAACCTGC
ATGCTACCCATCATGGGTACCCCCTGCACAGGGT---GCAGATGATCCCCTAAAAATGAG
-TTCCCTTTTTGAA----AGTGGTGCCCCGAAGGAGGTACCCATATGCACGAAGTGCATT
GAGGGCCCGAAGGAGCCCGGTAATTTTGGCCAAAAAAAGGGTGCCGCTAATTTTGGCCTA
AACTGCGACTATTTTGGCCAAAATTGCGACAT-GTGTCCTCGCGCACACGCGCACACGCG
CACACGTATTA-AAAAGAT-CGCGACTTATAATGTGACGTAAATGGG-------------
------------------------------------------------------------
------------------------------------------------------------
---------------------------------------------
>105PyToKa-PF
------------------------------------------------------------
----------------------------------AGCATAGTACCCATAAGGGGTGCCCT
ATTCCCCACACCCAAACAGGTTACCTGCATATGGGGCTCCTAATCTTGGCCACAATTT--
-TGACATCCCTCACAAGGTGCCCAGATATGGGTTCAAGCAGCAAATCTAAAAATGATGAG
TTTTTCACCCCGAAGGGGAATGGGTGCCCGCAGGGTACCCATATGCACGCAGTGCATTGA
GGCCCACGAAGTGTGGCCGTTAATTTTGACCAAAAAGACCCTGCCGCTAATTTTGGCCTA
AATCGCGAGTAAAATGGCCTAAATTGCCCCTTCGGGGCTTCGCGTACACGCGCACACGCG
CACACGCGTTATATAATATGCACCACCCAAAGGGTGGTGC--------------------
--------ATATGGGCACCCGAAGGGTGCCCATTGGAGCCGGTAACGAGCCGAAGGCGAG
TGGACGTGCGACCACGAAGAAAAGAAAA--TAAATCGCGACCTATAATGGGTGCCCTAAA
GGGCACCCATATGCACACCCCGAAGGGGTGTGCATTAATGGGCT-
>C14PyToKa-PF
------------------------------------------------------------
-------------------------------CCCAGCATAGTACCCATAAGGGGTGCCCT
ATTCCCCACACCCAAACAGGTTACCTGCATATGGGGCTCCTAATCTTGGCCACAATTT--
-TGACATCCCTCACAAGGTGCCCAGATATGGGTTCAAGCAGCAAATCTAAAAATGATGAG
TTTTTCACCCCGAAGGGGAATGGGTGCCCGCAGGGTACCCATATGCACGCAGTGCATTGA
GGCCCACGAAGTGTGGCCGTTAATTTTGACCAAAAAGACCCTGCCGCTAATTTTGGCCTA
AATCGCGAGTAAAATGGCCTAAATTGCCCCTTCGGGGCTTCGCGTACACGCGCACACGCG
CACACGCGTTATATAATATGCACCACCCAAAGGGTGGTGCATTAATGCATGCCCCGAAGG
GG-CATGCATATGGGCACCCGAAGGGTGCCCATTGGAGCCGGTAACGAGCCGAAGGCGAG
TGGACGTGCGACCACGAAGAAAAGAAAA--TAAATCGCGACCTATAATGGGTGCCCTAAA
GGGCACCCATATGCACACCCCGAAGGGGTGTGCATTAATGGGC--
>C15PyToKa-PF
------------------------------------------------------------
---------------------------------CAGCGTAGTACCCATAAGGGGTGCCCT
ATTCCCCACACCCAAACAGGTTACCTGCATATGGGGCTCCTAATCTTGGCCACAATTT--
-TGACATCCCTCACAAGGTGCCCAGATATGGGTTCAAGCAGCAAATCTAAAAATGATGAG
TTTTTCACCCCGAAGGGGAATGGGTGCCCGCAGGGTACCCATATGCACGCAGTGCATTGA
GGCCCACGAAGTGTGGCCGTTAATTTTGACCAAAAAGACCCTGCCGCTAATTTTGGCCTA
AATCGCGAGTAAAATGGCCTAAATTGCCCCTTCGGGGCTTCGCGTACACGCGCACACGCG
CACACGCGTTATATAATATGCACCACCCAAAGGGTGGTGC--------------------
--------ATATGGGCACCCGAAGGGTGCCCATTGGAGCCGGTAACGAGCCGAAGGCGAG
TGGACGTGCGACCACGAAGAAAAGAAAA--TAAATCGCGACCTATAATGGG---------
---------------------------------------------
>C24PyToKa-PF
------------------------------------------------------------
-------------------------------CCCAGCATAGTACCCATAAGGGGTGCCCT
ATTCCCCACACCCAAACAGGTTACCTGCATATGGGGCACCTAATCTTGGCCACAATTT--
-TGACATCCCTCACAAGGTGCCCAGATATGGGTTCAAGCAGCAAATCTAAAAATGATGAG
TTTTTCACCCCGAAGGGGAATGGGTGCCCGCAGGGTACCCATATGCACGCAGTGCATTGA
GGCCCACGAAGTGTGGCCGTTAATTTTGACCAAAAAGACCCTGCCGCTAATTTTGGCCTA
AATCGCGAGTAAAATGGCCTAAATTGCCCCTTCGGGGCTTCGCGTACACGCGCACACGCG
CACACGCGTTATATAATATGCACCACCCAAAGGGTGG-----------------------
------------------------------------------------------------
------------------------------------------------------------
---------------------------------------------
>C30PyToKa-PF
------------------------------------------------------------
----------------------------GTACCCAGCATAGTACCCATAAGGGGTGCCCT
ATTCCCCACACCCAAACAGGTTACCTGCATATGGGGCTCCTAATCTTGGCCACAATTT--
-TGACATCCCTCACAAGGTGCCCAGATATGGGTTCAAGCAGCAAATCTAAAAATGATGAG
TTTTTCACCCCGAAGGGGAATGGGTGCCCGCAGGGTACCCATATGCACGCAGTGCATTGA
GGCCCACGAAGTGTGGCCGTTAATTTTGACCAAAAAGACCCTGCCGCTAATTTTGGCCTA
AATCGCGAGTAAAATGGCCTAAATTGCCCCTTCGGGGCTTCGCGTACACGCGCACACGCG
CACACGCGTTATATAATATGCACCACCCAAAGGGTGGGGC--------------------
--------ATATGGGCACCCGAAGGGTGCCCATTGGAGCCGGTAACGAGCCGAAGGCGAG
TGGACGTGCGACCACGAAGAAAAGAAAA--TAAATCGCGACTATTAATGGGTGCCCTAAA
GGGCACCCATATGCACACCCCGAAGGGGTGTGCATTAATGGGCT-
>250PamToKa-PF
ATTGGACTGTTTTACGTGCCTCTATGGGTACTTAATGGGTACCAGCCTAATCTTGGCCAC
AATTTTGACATCAACCCTTTGATTTAGGGTACCCAGCATAGTACCCATAAGGGGTGCCCT
ATTCCCCACACCCAAACAGGTTACCTGCATATGGGGCACCTAATCTTGGCCACAATTT--
-TGACATCCCTCACAAGGTGCCCAGATATGGGTTCAAGCAGCAAATCTAAAAATGATGAG
TTTTTCACCCCGAAGGGGAATGGGTGCCCGCAGGGTACCCAT--------------TATA
GGCCCACGAAGTGTGGCCGTTAATTTTGACCAAAAAGACCCTGCCGCTAATTTTGGCCTA
AATCGCGAGTAAAATGGCCTAAATTGCCCCTTCGGGGCTTCGCGTACACGCGCACACGCG
CACACGCGTTATATAATATGCACCACCCAAAGGGTGGTGC--------------------
--------ATATGGGCACCCGAAGGGTGCCCATTGGAGCCGGTAACGAGCCGAAGGCGAG
TGGACGTGCGACCACGAAGAAAAGAAAAA-TAAATCGCGACCTATAATGGGTG-------
---------------------------------------------
>A02PtToKa-PF
------------------------------------------------------------
------------------------------------------------------------
-------ACCCTAATATTGGGTACTTAATGGGTACCAGCCTAATCTTGGCCACCATTT--
-TGACATCCCTCACAAGGTGCCCAGATATGGGTTCAAGCAGCAAATCTAAAAATGATGAG
TTTTTCACCCCGAAGGGGAATGGGTGCCCGCAGGGTACCCATATGCACGCAGTGCATTGA
GGCCCACGAAGTGTGGCCGTTAATTTTGACCAAAAAGACCCTGCCGCTAATTTTGGCCTA
AATCGCGAGTAAAATGGCCTAAATTGCCCCTTCGGGGCTTCGCGTACACGCGCACACGCG
CACACGCGTTATATAATATGCACCACCCAAAGGGTGGTGCATTAATGCATGCCCCGAAGG
GG-CATGCATATGGGCACCCGAAGGGTGCCCATTGGAGCCGGTAACGAGCCGAAGGCGAG
TGGACGTGCGACCACGAAGAAAAGAAAA--------------------------------
---------------------------------------------
>A01PtToKa-PF
------------------------------------------------------------
--------------------------------------------ACCCTAATATTGGCCT
GTTTTAGGTGCCTCTAT-GGGTACTTAATGGGTACCAGCCTAATCTTGGCCACCATTT--
-TGACATCCCTCACAAGGTGCCCAGATATGGGTTCAAGCAGCAAATCTAAAAATGATGAG
TTTTTCACCCCGAAGGGGAATGGGTGCCCGCAGGGTACCCATATGCACGCAGTGCATTGA
GGCCCACGAAGTGTGGCCGTTAATTTTGACCAAAAAGACCCTGCCGCTAATTTTGGCCTA
AATCGCGAGTAAAATGGCCTAAATTGCCCCTTCGGGGCTTCGCGTACACGCGCACACGCG
CACACGCGTTATATAATATGCACCACCCAAAGGGTGGTGCATTAATGCATGCCCCGAAGG
GGCATGGCATATGGGCACCCGAAGGGTGCCCATTGGAGCCGGTAACGAGCCGAAGGCGAG
TGGACGTGCGACCACGAAGAAAAGAAAA-ATAAATCGCGACCTATAATGGGTGCCCT---
---------------------------------------------
>A04PtToKa-PF
------------------------------------------------------------
--------------------------------------------------TTATTGGCCT
GTTTTAGGTGCCTCTAT-GGGTACTTAATGGGTACCAGCCTAATCTTGGCCACCATTT--
-TGACATCCCTCACAAGGTGCCCAGATATGGGTTCAAGCAGCAAATCTAAAAATGATGAG
TTTTTCACCCCGAAGGGGAATGGGTGCCCGCAGGGTACCCATATGCACGCAGTGCATTGA
GGCCCACGAAGTGTGGCCGTTAATTTTGACCAAAAAGACCCTGCCGCTAATTTTGGCCTA
AATCGCGAGTAAAATGGCCTAAATTGCCCCTTCGGGGCTTCGCGTACACGCGCACACGCG
CACACGCGTTATATAATATGCACCACCCAAAGGGTGGTGC--------------------
--------ATATGGGCACCCG---------------------------------------
------------------------------------------------------------
---------------------------------------------
>A05PtToKa-PF
------------------------------------------------------------
--------------------------------------------ACCCTAATATTGGCCT
GTTTTAGGTGCCTCTAT-GGGTACTTAATGGGTACCAGCCTAATCTTGGCCACCATTT--
-TGACATCCCTCACAAGGTGCCCAGATATGGGTTCAAGCAGCAAATCTAAAAATGATGAG
TTTTTCACCCCGAAGGGGAATGGGTGCCCGCAGGGTACCCATATGCACGCAGTGCATTGA
GGCCCACGAAGTGTGGCCGTTAATTTTGACCAAAAAGACCCTGCCGCTAATTTTGGCCTA
AATCGCGAGTAAAATGGCCTAAATTGCCCCTTCGGGGCTTCGCGTACACGCGCACACGCG
CACACGCGTTATATAATATGCACCACCCAAAGGGTGGTGC--------------------
--------ATATGGGCACCCGAAGGGTGCCCATTGGAGCCGGTAACGAGCCGAAGGCGAG
TGGACGTGCGACCACGAAGAAAAGAAAATAAATCGCGACCTAATGGGTG-----------
---------------------------------------------
>A06PtToKa-PF
------------------------------------------------------------
---------------------------------------------CCCTAATATTGGCCT
GTTTTAGGTGCCTCTAT-GGGTACTTAATGGGTACCAGCCTAATCTTGGCCACCATTT--
-TGACATCCCTCACAAGGTGCCCAGATATGGGTTCAAGCAGCAAATCTAAAAATGATGAG
TTTTTCACCCCGAAGGGGAATGGGTGCCCGCAGGGTACCCATATGCACGCAGTGCATTGA
GGCCCACGAAGTGTGGCCGTTAATTTTGACCAAAAAGACCCTGCCGCTAATTTTGGCCTA
AATCGCGAGTAAAATGGCCTAAATTGCCCCTTCGGGGCTTCGCGTACACGCGCACACGCG
CACACGCGTTATATAATATGCACCACCCAAAGGGTGGTGC--------------------
--------ATATGGGCACCCGA--------------------------------------
------------------------------------------------------------
---------------------------------------------
>A07PtToKa-PF
------------------------------------------------------------
---------------------------------------------CCCTAATATTGGCCT
GTTTTAGGTGCCTCTAT-GGGTACTTAATGGGTACCAGCCTAATCTTGGCCACCATTT--
-TGACATCCCTCACAAGGTGCCCAGATATGGGTTCAAGCAGCAAATCTAAAAATGATGAG
TTTTTCACCCCGAAGGGGAATGGGTGCCCGCAGGGTACCCATATGCACGCAGTGCATTGA
GGCCCACGAAGTGTGGCCGTTAATTTTGACCAAAAAGACCCTGCCGCTAATTTTGGCCTA
AATCGCGAGTAAAATGGCCTAAATTGCCCCTTCGGGGCTTCGCGTACACGCGCACACGCG
CACACGCGTTATATAATATGCACCACCCAAAGGGTGGCCC--------------------
--------G---------------------------------------------------
------------------------------------------------------------
---------------------------------------------
>A08PtToKa-PF
------------------------------------------------------------
-------------------------------------------TACCCTAATATTGGCCT
GTTTTAGGTGCCTCTAT-GGGTACTTAATGGGTACCAGCCTAATCTTGGCCACCATTT--
-TGACATCCCTCACAAGGTGCCCAGATATGGGTTCAAGCAGCAAATCTAAAAATGATGAG
TTTTTCACCCCGAAGGGGAATGGGTGCCCGCAGGGTACCCATATGCACGCAGTGCATTGA
GGCCCACGAAGTGTGGCCGTTAATTTTGACCAAAAAGACCCTGCCGCTAATTTTGGCCTA
AATCGCGAGTAAAATGGCCTAAATTGCCCCTTCGGGGCTTCGCGTACACGCGCACACGCG
CACACGCGTTATATAATATGCACCACCCAAAGGGTGGTG---------------------
------------------------------------------------------------
------------------------------------------------------------
---------------------------------------------
>A11PtToKa-PF
------------------------------------------------------------
---------------------------------------------CCCTAATATTGGCCT
GTTTTAGGTGCCTCTAT-GGGTACTTAATGGGTACCAGCCTAATCTTGGCCACCATTT--
-TGACATCCCTCACAAGGTGCCCAGATATGGGTTCAAGCAGCAAATCTAAAAATGATGAG
TTTTTCACCCCGAAGGGGAATGGGTGCCCGCAGGGTACCCATATGCACGCAGTGCATTGA
GGCCCACGAAGTGTGGCCGTTAATTTTGACCAAAAAGACCCTGCCGCTAATTTTGGCCTA
AATCGCGAGTAAAATGGCCTAAATTGCCCCTTCGGGGCTTCGCGTACACGCGCACACGCG
CACACGCGTTATATAATATGCACCACCCAAAGGGTGGTGCATTAATGCATGCCCCGAAGG
GG-ATGCCATATGGGCACCCGAAGGGTGCCCATTGGAGCCGGTAACGAGCCGAAGGCGAG
TGGACGTGCGACCACGAAGAAAAGAAAA-ATAAATCGCGACCTATAATGGGTG-------
---------------------------------------------
>A12PtToKa-PF
------------------------------------------------------------
--------------------------------------------ACCCTAATATTGGCCT
GTTTTAGGTGCCTCTAT-GGGTACTTAATGGGTACCAGCCTAATCTTGGCCACCATTT--
-TGACATCCCTCACAAGGTGCCCAGATATGGGTTCAAGCAGCAAATCTAAAAATGATGAG
TTTTTCACCCCGAAGGGGAATGGGTGCCCGCAGGGTACCCATATGCACGCAGTGCATTGA
GGCCCACGAAGTGTGGCCGTTAATTTTGACCAAAAAGACCCTGCCGCTAATTTTGGCCTA
AATCGCGAGTAAAATGGCCTAAATTGCCCCTTCGGGGCTTCGCGTACACGCGCACACGCG
CACACGCGTTATATAATATGCACCACCCAAAGGGTGGTGC--------------------
--------ATTAATGCATGCCCCGAAGGGGCTGCCATATGGGCACCCGAAGGGTGCCCAT
TGGAGCCGGTAACGAGCCGAAGGCGAGTGGACGTGCGACCACGAAGAAAAGAAAAATAAA
TCGCGACCTATAATGGGTG--------------------------
>A13PtToKa-PF
------------------------------------------------------------
------------------------------------------------------------
-------GTGCCTCTAT-GGGTACTTAATGGGTACCAGCCTAATCTTGGCCACCATTT--
-TGACATCCCTCACAAGGTGCCCAGATATGGGTTCAAGCAGCAAATCTAAAAATGATGAG
TTTTTCACCCCGAAGGGGAATGGGTGCCCGCAGGGTACCCATATGCACGCAGTGCATTGA
GGCCCACGAAGTGTGGCCGTTAATTTTGACCAAAAAGACCCTGCCGCTAATTTTGGCCTA
AATCGCGAGTAAAATGGCCTAAATTGCCCCTTCGGGGCTTCGCGTACACGCGCACACGCG
CACACGCGTTATATAATATGCACCACCCAAAGGGTGGTGCATTAATGCATGCCCCGAAGG
GG-ATGCCATATGGGCACCCGAAGGGTGCCCATTGGAGCCGGTAACGAGCCGAAGGCGAG
TGGACGTGCGACCACGAAGAAAAAAAAT---AAATCGCGACCTATAATGGGTG-------
---------------------------------------------
>A16PtToKa-PF
------------------------------------------------------------
--------------------------------------------ACCCTAATATTGGCCT
GTTTTAGGTGCCTCTAT-GGGTACTTAATGGGTACCAGCCTAATCTTGGCCACCATTT--
-TGACATCCCTCACAAGGTGCCCAGATATGGGTTCAAGCAGCAAATCTAAAAATGATGAG
TTTTTCACCCCGAAGGGGAATGGGTGCCCGCAGGGTACCCATATGCACGCAGTGCATTGA
GGCCCACGAAGTGTGGCCGTTAATTTTGACCAAAAAGACCCTGCCGCTAATTTTGGCCTA
AATCGCGAGTAAAATGGCCTAAATTGCCCCTTCGGGGCTTCGCGTACACGCGCACACGCG
CACACGCGTTATATAATATGCACCACCCAAAGGGTGGTGC--------------------
--------ATTAATGCATGCCCCGAAGGGGCATGCATATGGGCACCCGAAGGGTGCCCAT
TGGAGCCGGTAACGAGCCGAAGGCGAGTGGACGTGCGACCACGAAGAAAA----------
---------------------------------------------
>A18PtToKa-PF
------------------------------------------------------------
---------------------------------------------------------ACT
GTTTTAGGTGCCTCTAT-GGGTACTTAATGGGTACCAGCCTAATCTTGGCCACCATTT--
-TGACATCCCTCACAAGGTGCCCAGATATGGGTTCAAGCAGCAAATCTAAAAATGATGAG
TTTTTCACCCCGAAGGGGAATGGGTGCCCGCAGGGTACCCATATGCACGCAGTGCATTGA
GGCCCACGAAGTGTGGCCGTTAATTTTGACCAAAAAGACCCTGCCGCTAATTTTGGCCTA
AATCGCGAGTAAAATGGCCTAAATTGCCCCTTCGGGGCTTCGCGTACACGCGCACACGCG
CACACGCGTTATATAATATGCACCACCCAAAGGGTGGTGCATTAATGCATGCCCCGAAGG
GG-ATGGCATATGGGCACCCGAAGGGTGCCCATTGGAGCCGGTAACGAGCCGAAGGCGAG
TGGACGTGCGACCACGAAGAAAAGAAAA-ATAAATCGCGACCTATAATGGGT--------
---------------------------------------------
>C25PyToKa-PF
------------------------------------------------------------
-----------------------------------------------CTAATATTGGCCT
GTTTTAGGTGCCTCTAT-GGGTACTTAATGGGTACCAGCCTAATCTTGGCCACAATTT--
-TGACATCCCTCACAAGGTGCCCAGATATGGGTTCAAGCAGCAAATCTAAAAATGATGAG
TTTTTCACCCCGAAGGGGAATGGGTGCCCGCAGGGTACCCATATGCACGCAGTGCATTGA
GGCCCACGAAGTGTGGCCGTTAATTTTGACCAAAAAGACCCTGCCGCTAATTTTGGCCTA
AATCGCGAGTAAAATGGCCTAAATTGCCCCTTCGGGGCTTCGCGTACACGCGCACACGCG
CACACGCGTTATATAATATGCACCACCCGAA-----------------------------
------------------------------------------------------------
------------------------------------------------------------
---------------------------------------------
>85PyErYa-PF
------------------------------------------------------------
---------------------------------------------------TATTGGCCT
GTTTTAGGTGCCTCTAT-GGGTACTTAATGGGTACCAGCCTAATCTTGGCCACAATTT--
-TGACATCCCTCACAAGGTGCCCAGATATGGGTTCAAGCAGCAAATCTAAAAATGATGAG
TTTTTCACCCCGAAGGGGAATGGGTGCCCGCAGGGTACCCAT--------------TATA
GGCCCACGAAGTGTGGCCGTTAATTTTGACCAAAAAGACCCTGCCGCTAATTTTGGCCTA
AATCGCGAGTAAAATGGCCTAAATTGCCCCTTCGGGGCTTCGCGTACACGCGCACACGCG
CACACGCGTTATATAATATGCACCACCCAAAGGGTGGTGC--------------------
--------ATATGGG---------------------------------------------
------------------------------------------------------------
---------------------------------------------
>A19PtToKa-PF
------------------------------------------------------------
---------------------------------------------------TATTGGCCT
GTTTTAGGTGCCTCTAT-GGGTACTTAATGGGTACCAGCCTAATCTTGGCCACAATTT--
-TGACATCCCTCACAAGGTGCCCAGATATGGGTTCAAGCAGCAAATCTAAAAATGATGAG
TTTTTCACCCCGAAGGGGAATGGGTGCCCGCAGGGTACCCAT--------------TATA
GGCCCACGAAGTGTGGCCGTTAATTTTGACCAAAAAGACCCTGCCGCTAATTTTGGCCTA
AATCGCGAGTAAAATGGCCTAAATTGCCCCTTCGGGGCTTCGCGTACACGCGCACACGCG
CACACGCGTTATATAATATGCACCACCCAAAGGGTGGTGC--------------------
--------ATATGG----------------------------------------------
------------------------------------------------------------
---------------------------------------------
>B02PmToKa-PF
------------------------------------------------------------
-------------------------------------------TACCCTAATATTGGCCT
GTTTTAGGTGCCTCTAT-GGGTACTTAATGGGTACCAGCCTAATCTTGGCCACAATTT--
-TGACATCCCTCACAAGGTGCCCAGATATGGGTTCAAGCAGCAAATCTAAAAATGATGAG
TTTTTCACCCCGAAGGGGAATGGGTGCCCGCAGGGTACCCAT--------------TATA
GGCCCACGAAGTGTGGCCGTTAATTTTGACCAAAAAGACCCTGCCGCTAATTTTGGCCTA
AATCGCGAGTAAAATGGCCTAAATTGCCCCTTCGGGGCTTCGCGTACACGCGCACACGCG
CACACGCGTTATATAATATGCACCACCCAAAGGGTGGTGCC-------------------
--------ATATGGGCACCCGAAGGGTGCCCATTGGAGCCGGTAACGAGCCGAAGGCGAG
TGGACGTGCGACCACGAAGAAAAGAAAAAATAAATCGCGACCGATAATGGGTG-------
---------------------------------------------
>B18PmToKa-PF
------------------------------------------------------------
---------------------------------------------------TATTGGCCT
GTTTTAGGTGCCTCTAT-GGGTACTTAATGGGTACCAGCCTAATCTTGGCCACAATTT--
-TGACATCCCTCACAAGGTGCCCAGATATGGGTTCAAGCAGCAAATCTAAAAATGATGAG
TTTTTCACCCCGAAGGGGAATGGGTGCCCGCAGGGTACCCAT--------------TATA
GGCCCACGAAGTGTGGCCGTTAATTTTGACCAAAAAGACCCTGCCGCTAATTTTGGCCTA
AATCGCGAGTAAAATGGCCTAAATTGCCCCTTCGGGGCTTCGCGTACACGCGCACACGCG
CACACGCGTTATATAATATGCACCACCCAAAGGGTGGTGC--------------------
--------ATATGGG---------------------------------------------
------------------------------------------------------------
---------------------------------------------
>C12PyToKa-PF
------------------------------------------------------------
------------------------------------------------TAATATTGGCCT
GTTTTAGGTGCCTCTAT-GGGTACTTAATGGGTACCAGCCTAATCTTGGCCACAATTT--
-TGACATCCCTCACAAGGTGCCCAGATATGGGTTCAAGCAGCAAATCTAAAAATGATGAG
TTTTTCACCCCGAAGGGGAATGGGTGCCCGCAGGGTACCCAT--------------TATA
GGCCCACGAAGTGTGGCCGTTAATTTTGACCAAAAAGACCCTGGCGCTAATTTTGGCCTA
AATCGCGAGTAAAATGGCCTAAATTGCCCCTTCGGGGCTTCGCGTACACGCGCACACGCG
CACACGCGTTATATAATATGCACCACCCAAAGGGTGGTGC--------------------
--------ATATGGGCACCCGAAGGGTGCCCATTGGAGCCGGTAACGAGCCGAAGGCGAG
TGGACGTGCGACCACGAAGAA---------------------------------------
---------------------------------------------
>C16PyToKa-PF
------------------------------------------------------------
-------------------------------------------TACCCTAATATTGGCCT
GTTTTAGGTGCCTCTAT-GGGTACTTAATGGGTACCAGCCTAATCTTGGCCACAATTT--
-TGACATCCCTCACAAGGTGCCCAGATATGGGTTCAAGCAGCAAATCTAAAAATGATGAG
TTTTTCACCCCGAAGGGGAATGGGTGCCCGCAGGGTACCCAT--------------TATA
GGCCCACGAAGTGTGGCCGTTAATTTTGACCAAAAAGACCCTGGCGCTAATTTTGGCCTA
AATCGCGAGTAAAATGGCCTAAATTGCCCCTTCGGGGCTTCGCGTACACGCGCACACGCG
CACACGCGTTATATAATATGCACCACCCAAAGGGTGGTGC--------------------
--------ATATGGGCACCCGAAGGGTGCCCATTGGAGCCGGTAACGAGCCGAAGGCGAG
TGGACGTGCGACCACGAAGAAAAGAAAA--TAAATCGCGACCTATAATGGGTGCCCTAAA
GGGCACCCATATGCACACCCCGAAGGGGTGTGCATTAATGGGCT-
>C17PyToKa-PF
------------------------------------------------------------
------------------------------------------------TAATATTGGCCT
GTTTTAGGTGCCTCTAT-GGGTACTTAATGGGTACCAGCCTAATCTTGGCCACAATTT--
-TGACATCCCTCACAAGGTGCCCAGATATGGGTTCAAGCAGCAAATCTAAAAATGATGAG
TTTTTCACCCCGAAGGGGAATGGGTGCCCGCAGGGTACCCAT--------------TATA
GGCCCACGAAGTGTGGCCGTTAATTTTGACCAAAAAGACCCTGGCGCTAATTTTGGCCTA
AATCGCGAGTAAAATGGCCTAAATTGCCCCTTCGGGGCTTCGCGTACACGCGCACACGCG
CACACGCGTTATATAATATGCACCACCCAAAGGGTGGTGC--------------------
--------ATATGGGCACCCGAAGGGTGCCCATTGGAGCCGGTAACGAGCCGAAGGCGAG
TGGACGTGCGACCACGAAGAAAAGAAAA--TAAATCGCGACCTATAATGGGTG-------
---------------------------------------------
>C20PyToKa-PF
------------------------------------------------------------
-------------------------------------------TACCCTAATATTGGCCT
GTTTTAGGTGCCTCTAT-GGGTACTTAATGGGTACCAGCCTAATCTTGGCCACAATTT--
-TGACATCCCTCACAAGGTGCCCAGATATGGGTTCAAGCAGCAAATCTAAAAATGATGAG
TTTTTCACCCCGAAGGGGAATGGGTGCCCGCAGGGTACCCAT--------------TATA
GGCCCACGAAGTGTGGCCGTTAATTTTGACCAAAAAGACCCTGCCGCTAATTTTGGCCTA
AATCGCGAGTAAAATGGCCTAAATTGCCCCTTCGGGGCTTCGCGTACACGCGCACACGCG
CACACGCGTTATATAATATGCACCACCCAAAGGGTGGTGC--------------------
--------ATATGGGCACCCGAAGGGTGCCCATTGGAGCCGGTAACGAGCCGAAGGCGAG
TGGACGTGCGACCACGAAGAAAAGAAAA--TAAATCGCGACCTATAATGGGTGCCCTAAA
GGGCACCCATATGCACACCCCGAAGGGGTGTGCATTAATGGGCTG
>C21PyToKa-PF
------------------------------------------------------------
-------------------------------------------TACCCTAATATTGGCCT
GTTTTAGGTGCCTCTAT-GGGTACTTAATGGGTACCAGCCTAATCTTGGCCACAATTT--
-TGACATCCCTCACAAGGTGCCCAGATATGGGTTCAAGCAGCAAATCTAAAAATGATGAG
TTTTTCACCCCGAAGGGGAATGGGTGCCCGCAGGGTACCCAT--------------TATA
GGCCCACGAAGTGTGGCCGTTAATTTTGACCAAAAAGACCCTGCCGCTAATTTTGGCCTA
AATCGCGAGTAAAATGGCCTAAATTGCCCCTTCGGGGCTTCGCGTACACGCGCACACGCG
CACACGCGTTATATAATATGCACCACCCAAAGGGTGGTGC--------------------
--------ATATGGGCACCCGAAGGGTGCCCATTGGAGCCGGTAACGAGCCGAAGGCGAG
TGGACGTGCGACCACGAAGAAAAGAAAA--TAAATCGCGACCTATAATGGGTGCCCT---
---------------------------------------------
>C22PyToKa-PF
------------------------------------------------------------
------------------------------------------------------------
-------GTGCCTCTAT-GGGTACTTAATGGGTACCAGCCTAATCTTGGCCACAATTT--
-TGACATCCCTCACAAGGTGCCCATATATGGGTTCAAGCAGCAAATCTAAAAATGATGAG
TTTTTCACCCCGAAGGGGAATGGGTGCCCGCAGGGTACCCAT--------------TATA
GGCCCACGAAGTGTGGCCGTTAATTTTGACCAAAAAGACCCTGGCGCTAATTTTGGCCTA
AATCGCGAGTAAAATGGCCTAAATTGCCCCTTCGGGGCTTCGCGTACACGCGCACACGCG
CACACGCGTTATATAATATGCACCACCCAAAGGGTGGTGC--------------------
--------ATATGGGCACCCGAA-------------------------------------
------------------------------------------------------------
---------------------------------------------
>C27PyToKa-PF
------------------------------------------------------------
------------------------------------------GTACCCTAATATTGGCCT
GTTTTAGGTGCCTCTAT-GGGTACTTAATGGGTACCAGCCTAATCTTGGCCACAATTT--
-TGACATCCCTCACAAGGTGCCCAGATATGGGTTCAAGCAGCAAATCTAAAAATGATGAG
TTTTTCACCCCGAAGGGGAATGGGTGCCCGCAGGGTACCCAT--------------TATA
GGCCCACGAAGTGTGGCCGTTAATTTTGACCAAAAAGACCCTGGCGCTAATTTTGGCCTA
AATCGCGAGTAAAATGGCCTAAATTGCCCCTTCGGGGCTTCGCGTACACGCGCACACGCG
CACACGCGTTATATAATATGCACCACCCAAAGGGTGGTGC--------------------
--------ATATGGGCACCCGAAGGGTGCCCATTGGAGCCGGTAACGAGCCGAAGGCGAG
TGGACGTGCGACCACGAAGAAAAGAAAA--TAAATCGCGACCTATAATGGGTGCCCTAAA
GGGCACCCATATGCACACCCC------------------------
>C29PyToKa-PF
------------------------------------------------------------
-------------------------------------------TACCCTAATATTGGCCT
GTTTTAGGTGCCTCTAT-GGGTACTTAATGGGTACCAGCCTAATCTTGGCCACAATTT--
-TGACATCCCTCACAAGGTGCCCAGATATGGGTTCAAGCAGCAAATCTAAAAATGATGAG
TTTTTCACCCCGAAGGGGAATGGGTGCCCGCAGGGTACCCAT--------------TATA
GGCCCACGAAGTGTGGCCGTTAATTTTGACCAAAAAGACCCTGGCGCTAATTTTGGCCTA
AATCGCGAGTAAAATGGCCTAAATTGCCCCTTCGGGGCTTCGCGTACACGCGCACACGCG
CACACGCGTTATATAATATGCACCACCCAAAGGGTGGTGC--------------------
--------ATATGGGCACCCGAAGGGTGCCCATTGGAGCCGGTAACGAGCCGAAGGCGAG
TGGACGTGCGACCACGAAGAAAAGAAAA--TAAATCGCGACCTATAATGGGTG-------
---------------------------------------------
