# Supplementary material for: Comparison of Symbiodiniaceae diversities in different members of a Palythoa species complex (Cnidaria: Anthozoa: Zoantharia)—implications for ecological adaptations to different microhabitats
Source: PeerJ. 2020 Feb 3;8:e8449. doi: 10.7717/peerj.8449 (PMC7003691; doi:10.7717/peerj.8449)
Supplement: Supplemental Information 3 [file peerj-08-8449-s003.zip › Psba7.8-Rev.aln.fas]

>100PtToKa-PR
--------------------------------------AATAGTTGCTAAAGTTAAAAGA
GGGAACATTAGGATACCAAAGCACCCAATGTAGAGACGATTTGTTGTGGATAGCACGAAT
CCTATGACATTACCAAGTAAGTTGAGTTGATAGTAAGATGTGTTCTTCATTGGTAGTAAT
CAATCACCTGCAAAAGATTGTGATGATAATTTTGGCCAGGATCTTC-----TGGTGGGAG
AGG---------------GGGTTGGGG-TGAGGGTAGGCGCAGGTGGAGGTGGAGGAGCC
CATGCACACATCTCGGACACAGGCGCACATATTGGCCTAGACTGCACAGCTTCTGGCCAT
TATTACCGCTTGGTTCTTCTGCTCGGTTG-----ATC-TGCTGGTTGCCCATGTGCACCC
ATCATCACACCTTTT-TTTTTTTGAAGGCCCGAAGGGCCGTTATGGGCCCC---------
------------------------------------------------------------
-------
>105PyToKa-PR
-------------------------------------CAATAGTTGCTAAAGTTAAAAGA
GGGAACATTAGGATACCAAAGCACCCAATGTAGAGACGATTTGTTGTGGATAGCACGAAT
CCTATGACATTACCAAGTAAGTTGAGTTGATAGTAAGATGTGTTCTTCATTGGTAGTAAT
CAATCACCTGCAAAAGATTGTGATGATAATTTTGGCCAGGATCTTCT-----GGTGGGAG
AGG---------------GGGTTGGGG-TGAGGGTAGGCGCAGGTGGAGGTGGAGGAGCC
CATGCACACATCTCGGACACAGGCGCACATATTGGCCTAGACTGCACAGCTTCTGGCCAT
TATTACCGCTTGGTTCTTCTGCTCGGTTG-----ATC-TGCTGGTTGCCCATGTGCACCC
ATCACCACACTTTTT-ATTTTTGAAGGCCCGAAGGGCCGTTATGGGCCCCGCGAAGCGTG
GGCCCATATGGGCTGGGTAGGGCAC-----------------------------------
-------
>15PyOkOd-PR
--------------------------------------------------------AAGA
GGGAACATTAGGATACCAAAGCACCCAATGTAGAGACGATTTGTTGTGGATAGCACGAAT
CCTATGACATTACCAAGTAAGTTGAGTTGATAGTAAGATGTGTTCTTCATTGGTAGTAAT
CAATCACCTGCAAAAGATTGTGATGATAATTTTGGCCAGGATCTTC-----TGGTGGGAG
AGG---------------GGGTTGGGG-TGAGGGTAGGCGCAGGTGGAGGTGGAGGAGCC
CATGCACACATCTCGGACACAGGCGCACATATTGGCCTAGACTGCACAGCTTCTGGCCAT
TATTACCGCTTGGTT-------------G-----ATC-TGCTGGTTGCCCATGTGCACCC
AT-ATCACACTTTTT--TTTTTTGAAGGCCC-----------------------------
------------------------------------------------------------
-------
>250PamToKa-PR
--------------------------------------AATAGTTGCTAAAGTTAAAAGA
GGGAACATTAGGATACCAAAGCACCCAATGTAGAGACGATTTGTTGTGGATAGCACGAAT
CCTATGACATTACCAAGTAAGTTGAGTTGATAGTAAGATGTGTTCTTCATTGGTAGTAAT
CAATCACCTGCAAAAGATTGTGATGATAATTTTGGCCAGGATCTTCT-----GGTGGGAG
AGG---------------GGGTTGGGG-TGAGGGTAGGCGCAGGTGGAGGTGGAGGAGCC
CATGCACACATCTCGGACACAGGCGCACATATTGGCCTAGACTGCACAGCTTCTGGCCAT
TATTACCGCTTGGTTCTTCTGCTCGGTTG-----ATC-TGCTGGTTGCCCATGTGCACCC
ATCATCACACTTTTTTTTTTTT--------------------------------------
------------------------------------------------------------
-------
>39PtYoUk-PR
-------------------------------------CAATAGTTGCTAAAGTTAAAAGA
GGGAACATTAGGATACCAAAGCACCCAATGTAGAGACGATTTGTTGTGGATAGCACGAAT
CCTATGACATTACCAAGTAAGTTGAGTTGATAGTAAGATGTGTTCTTCATTGGTAGTAAT
CAATCACCTGCAAAAGATTGTGATGATAATTTTGGCCAGGATCTTCT-----GGTGGGAG
AGG---------------GGGTTGGGG-TGAGGGTAGGCGCAGGTGGAGGTGGAGGAGCC
CATGCACACATCTCGGACACAGGCGCACATATTGGCCTAGACTGCACAGCTTCTGGCCAT
TATTACCGCTTGGTTCTTCTGCTCGGTTG-----ATC-TGCTGGTTGCCCATGTGCACCC
ATCATCACATT-------------------------------------------------
------------------------------------------------------------
-------
>63PtErYa-PR
---------------------------------------ATAGTTGCTAAAGTTAAAAGA
GGGAACATTAGGATACCAAAGCACCCAATGTAGAGACGATTTGTTGTGGATAGCACGAAT
CCTATGACATTACCAAGTAAGTTGAGTTGATAGTAAGATGTGTTCTTCATTGGTAGTAAT
CAATCACCTGCAAAAGATTGTGATGATAATTTTGGCCAGGATCTTCT-----GGTGGGAG
AGG---------------GGGTTGGGG-TGAGGGTAGGCGCAGGTGGAGGTGGAGGAGCC
CATGCACACATCTCGGACACAGGCGCACATATTGGCCTAGACTGCACAGCTTCTGGCCAT
TATTACCGCTTGGTTCTTCTGCTCGGTTG-----ATC-TGCTGGTTGCCCATGTGCACCC
ATCATCACACTTTTTTTTTTTGAAGGCCC-------------------------------
------------------------------------------------------------
-------
>A02PtToKa-PR
-------------------------------------CAATAGTTGCTAAAGTTAAAAGA
GGGAACATTAGGATACCAAAGCACCCAATGTAGAGACGATTTGTTGTGGATAGCACGAAT
CCTATGACATTACCAAGTAAGTTGAGTTGATAGTAAGATGTGTTCTTCATTGGTAGTAAT
CAATCACCTGCAAAAGATTGTGATGATAATTTTGGCCAGGATCTTCT-----GGTGGGAG
AGG---------------GGGTTGGGG-TGAGGGTAGGCGCAGGTGGAGGTGGAGGAGCC
CATGCACACATCTCGGACACAGGCGCACATATTGGCCTAGACTGCACAGCTTCTGGCCAT
TATTACCGCTTGGTTCTTCTGCTCGGTTG-----ATC-TGCTGGTTGCCCATGTGCACCC
ATCATCACACTTTT----------------------------------------------
------------------------------------------------------------
-------
>A04PtToKa-PR
------------------------------------------------------------
-----CATTAGGATACCAAAGCACCCAATGTAGAGACGATTTGTTGTGGATAGCACGAAT
CCTATGACATTACCAAGTAAGTTGAGTTGATAGTAAGATGTGTTCTTCATTGGTAGTAAT
CAATCACCTGCAAAAGATTGTGATGATAATTTTGGCCAGGATCTTCT-----GGTGGGAG
AGG---------------GGGTTGGGG-TGAGGGTAGGCGCAGGTGGAGGTGGAGGAGCC
CATGCACACATCTCGGACACAGGCGCACATATTGGCCTAGACTGCACAGCTTCTGGCCAT
TATTACCGCTTGGTTCTTCTGCTCGGTTG-----ATC-TGCTGGTTGCCCATGTGCACCC
ATCATCACACTTTT-ATTTTTTGAAGGCCCGAAGGGCCGTTATGGGCCCCGCGAAGCGTG
GGCCCATATGGGCT----------------------------------------------
-------
>A05PtToKa-PR
-------------------------------------CAATAGTTGCTAAAGTTAAAAGA
GGGAACATTAGGATACCAAAGCACCCAATGTAGAGACGATTTGTTGTGGATAGCACGAAT
CCTATGACATTACCAAGTAAGTTGAGTTGATAGTAAGATGTGTTCTTCATTGGTAGTAAT
CAATCACCTGCAAAAGATTGTGATGATAATTTTGGCCAGGATCTTCT-----GGTGGGAG
AGG---------------GGGTTGGGG-TGAGGGTAGGCGCAGGTGGAGGTGGAGGAGCC
CATGCACACATCTCGGACACAGGCGCACATATTGGCCTAGACTGCACAGCTTCTGGCCAT
TATTACCGCTTGGTTCTTCTGCTCGGTTG-----ATC-TGCTGGTTGCCCATGTGCACCC
ATCATCACACTTTTTTTTTTTGAAGGCCCGAAGGGCCGTTATGGGCCCCGCGAAGCGTGG
GCCCATATGGGCTGGGTAGGGCACC-----------------------------------
-------
>A07PtToKa-PR
------------------------------------------------------------
-------------TACCAAAGCACCCAATGTAGAGACGATTTGTTGTGGATAGCACGAAT
CCTATGACATTACCAAGTAAGTTGAGTTGATAGTAAGATGTGTTCTTCATTGGTAGTAAT
CAATCACCTGCAAAAGATTGTGATGATAATTTTGGCCAGGATCTTCT-----GGTGGGAG
AGG---------------GGGTTGGGG-TGAGGGTAGGCGCAGGTGGAGGTGGAGGAGCC
CATGCACACATCTCGGACACAGGCGCACATATTGGCCTAGACTGCACAGCTTCTGGCCAT
TATTACCGCTTGGTTCTTCTGCTCGGTTG-----ATC-TGCTGGTTGCCCATGTGCACCC
ATCATCACACTTTT-ATTTTTTGAAGGCCCGAAGGGCCGTTATGGGCCCCGCGAAGCGTG
GGCCCATATGGGCTGGGTAGGGCACCCAGCCCATTAATGCACACCCCTTCGGGGTGTGCA
TATGGG-
>A08PtToKa-PR
-------------------------------------CAATAGTTGCTAAAGTTAAAAGA
GGGAACATTAGGATACCAAAGCACCCAATGTAGAGACGATTTGTTGTGGATAGCACGAAT
CCTATGACATTACCAAGTAAGTTGAGTTGATAGTAAGATGTGTTCTTCATTGGTAGTAAT
CAATCACCTGCAAAAGATTGTGATGATAATTTTGGCCAGGATCTTCT-----GGTGGGAG
AGG---------------GGGTTGGGG-TGAGGGTAGGCGCAGGTGGAGGTGGAGGAGCC
CATGCACACATCTCGGACACAGGCGCACATATTGGCCTAGACTGCACAGCTTCTGGCCAT
TATTACCGCTTGGTTCTTCTGCTCGGTTG-----ATC-TGCTGGTTGCCCATGTGCACCC
ATCATCACACTTTTTTTTTTT---------------------------------------
------------------------------------------------------------
-------
>A11PtToKa-PR
CAGCAATAGTTGCTAAAGTTAAAAGAGGGAACATTAGGATTAGTTGCTAAAGTTAAAATA
TTTAACATTAGGATACCAAAGCACCCAATGTAGAGACGATTTGTTGTGGATAGCACGAAT
CCTATGACATTACCAAGTAAGTTGAGTTGATAGTAAGATGTGTTCTTCATTGGTAGTAAT
CAATCACCTGCAAAAGATTGTGATGATAATTTTGGCCAGGATCTTCT-----GGTGGGAG
AGG---------------GGGTTGGGG-TGAGGGTAGGCGCAGGTGGAGGTGGAGGAGCC
CATGCACACATCTCAGACACAGGCGCACATATTGGCCTAGACTGCACAGCTTCTGGCCAT
TATTACCGCTTGGTTCTTCTGCTCGGTTG-----ATC-TGCTGGTTGCCCATGTGCACCC
ATCATCACACCTTTTTTTTTTTT-------------------------------------
------------------------------------------------------------
-------
>A12PtToKa-PR
--------------------------------------AATAGTTGCTAAAGTTAAAAGA
GGGAACATTAGGATACCAAAGCACCCAATGTAGAGACGATTTGTTGTGGATAGCACGAAT
CCTATGACATTACCAAGTAAGTTGAGTTGATAGTAAGATGTGTTCTTCATTGGTAGTAAT
CAATCACCTGCAAAAGATTGTGATGATAATTTTGGCCAGGATCTTC-----TGGTGGGAG
AGG---------------GGGTTGGGG-TGAGGGTAGGCGCAGGTGGAGGTGGAGGAGCC
CATGCACACATCTCGGACACAGGCGCACATATTGGCCTAGACTGCACAGCTTCTGGCCAT
TATTACCGCTTGGTTCTTCTGCTCGGTTG-----ATC-TGCTGGTTGCCCATGTGCACCC
ATCATCACACCTTTT-TTTTTTTGAAGGCCC-----------------------------
------------------------------------------------------------
-------
>A16PtToKa-PR
--------------------------------------AATAGTTGCTAAAGTTAAAAGA
GGGAACATTAGGATACCAAAGCACCCAATGTAGAGACGATTTGTTGTGGATAGCACGAAT
CCTATGACATTACCAAGTAAGTTGAGTTGATAGTAAGATGTGTTCTTCATTGGTAGTAAT
CAATCACCTGCAAAAGATTGTGATGATAATTTTGGCCAGGATCTTC-----TGGTGGGAG
AGG---------------GGGTTGGGG-TGAGGGTAGGCGCAGGTGGAGGTGGAGGAGCC
CATGCACACATCTCGGACACAGGCGCACATATTGGCCTAGACTGCACAGCTTCTGGCCAT
TATTACCGCTTGGTTCTTCTGCTCGGTTG-----ATC-TGCTGGTTGCCCATGTGCACCC
ATCATCACACCTTTTATTTTTTTGAAGGCCC-----------------------------
------------------------------------------------------------
-------
>A18PtToKa-PR
-------------------------------------------------CAGTTAAAAGA
GGGAACATTAGGATACCAAAGCACCCAATGTAGAGACGATTTGTTGTGGATAGCACGAAT
CCTATGACATTACCAAGTAAGTTGAGTTGATAGTAAGATGTGTTCTTCATTGGTAGTAAT
CAATCACCTGCAAAAGATTGTGATGATAATTTTGGCCAGGATCTTC-----TGGTGGGAG
AGG---------------GGGTTGGGG-TGAGGGTAGGCGCAGGTGGAGGTGGAGGAGCC
CATGCACACATCTCGGACACAGGCGCACATATTGGCCTAGACTGCACAGCTTCTGGCCAT
TATTACCGCTTGGTTCTTCTGCTCGGTTG-----ATC-TGCTGGTTGCCCATGTGCACCC
ATCATCACACCTTTT-TTTTTTTGAAGGCCC-----------------------------
------------------------------------------------------------
-------
>A24PtToKa-PR
---------------------------TGTGATTAAGCAATAGTTGCTAAAGTTAAAAGA
GGGAACATTAGGATACCAAAGCACCCAATGTAGAGACGATTTGTTGTGGATAGCACGAAT
CCTATGACATTACCAAGTAAGTTGAGTTGATAGTAAGATGTGTTCTTCATTGGTAGTAAT
CAATCACCTGCAAAAGATTGTGATGATAATTTTGGCCAGGATCTTCT-----GGTGGGAG
AGG---------------GGGTTGGGG-TGAGGGTAGGCGCAGGTGGAGGTGGAGGAGCC
CATGCACACATCTCGGACACAGGCGCACATATTGGCCTAGACTGCACAGCTTCTGGCCAT
TATTACCGCTTGGTTCTTCTGCTCGGTTG-----ATC-TGCTGGTTGCCCATGTGCACCC
ATCATCACACCTTTTTTTTTTT--------------------------------------
------------------------------------------------------------
-------
>B02PmToKa-PR
-------------------------------------CAATAGTTGCTAAAGTTAAAAGA
GGGAACATTAGGATACCAAAGCACCCAATGTAGAGACGATTTGTTGTGGATAGCACGAAT
CCTATGACATTACCAAGTAAGTTGAGTTGATAGTAAGATGTGTTCTTCATTGGTAGTAAT
CAATCACCTGCAAAAGATTGTGATGATAATTTTGGCCAGGATCTTCT-----GGTGGGAG
AGG---------------GGGTTGGGG-TGAGGGTAGGCGCAGGTGGAGGTGGAGGAGCC
CATGCACACATCTCGGACACAGGCGCACATATTGGCCTAGACTGCACAGCTTCTGGCCAT
TATTACCGCTTGGTTCTTCTGCTCGGTTG-----ATC-TGCTGGTTGCCCATGTGCACCC
ATCATCACACTTTTTTTTTTT---------------------------------------
------------------------------------------------------------
-------
>B05PmToKa-PR
-------------------------------------CAATAGTTGCTAAAGTTAAAAGA
GGGAACATTAGGATACCAAAGCACCCAATGTAGAGACGATTTGTTGTGGATAGCACGAAT
CCTATGACATTACCAAGTAAGTTGAGTTGATAGTAAGATGTGTTCTTCATTGGTAGTAAT
CAATCACCTGCAAAAGATTGTGATGATAATTTTGGCCAGGATCTTCT-----GGTGGGAG
AGG---------------GGGTTGGGG-TGAGGGTAGGCGCAGGTGGAGGTGGAGGAGCC
CATGCACACATCTCGGACACAGGCGCACATATTGGCCTAGACTGCACAGCTTCTGGCCAT
TATTACCGCTTGGTTCTTCTGCTCGGTTG-----ATC-TGCTGGTTGCCCATGTGCACCC
ATCATCACACTTTT-TTTTTTTGAAGGCCCGAAGGGCCGTTATGGGCCCCGCGAAGCGTG
GGCCCATATGGGCTGGGTAGGGCACCCAGCCCATTAATGCACACCCCTTCGGGGTGTGCA
TATGG--
>C12PyToKa-PR
--------------------------------------AATAGTTGCTAAAGTTAAAAGA
GGGAACATTAGGATACCAAAGCACCCAATGTAGAGACGATTTGTTGTGGATAGCACGAAT
CCTATGACATTACCAAGTAAGTTGAGTTGATAGTAAGATGTGTTCTTCATTGGTAGTAAT
CAATCACCTGCAAAAGATTGTGATGATAATTTTGGCCAGGATCTTCTTC--TGGTGGGAG
AGG---------------GGGTTGGGG-TGAGGGTAGGCGCAGGTGGAGGTGGAGGAGCC
CATGCACACATCTCGGACACAGGCGCACATATTGGCCTAGACTGCACAGCTTCTGGCCAT
TATTACCGCTTGGTTCTTCTGCTCGGTTG-----ATC-TGCTGGTTGCCCATGTGCACCC
ATCATCACACTTTTT-ATTTTTTGAAGGCCCGAAGGGCCGTTATGGGCCCCGCGAAGCGT
GGGCCCATATGGGCTGGGTAA---------------------------------------
-------
>C14PyToKa-PR
-------------------------------------CAATAGTTGCTAAAGTTAAAAGA
GGGAACATTAGGATACCAAAGCACCCAATGTAGAGACGATTTGTTGTGGATAGCACGAAT
CCTATGACATTACCAAGTAAGTTGAGTTGATAGTAAGATGTGTTCTTCATTGGTAGTAAT
CAATCACCTGCAAAAGATTGTGATGATAATTTTGGCCAGGATCTTCT-----GGTGGGAG
AGG---------------GGGTTGGGG-TGAGGGTAGGCGCAGGTGGAGGTGGAGGAGCC
CATGCACACATCTCGGACACAGGCGCACATATTGGCCTAGACTGCACAGCTTCTGGCCAT
TATTACCGCTTGGTTCTTCTGCTCGGTTG-----ATC-TGCTGGTTGCCCATGTGCACCC
ATCACCACACTTTTT-ATTTTTGAAGGCCCGAAGGGCCGTTATGGGCCCCGCGAAGCGTG
GGCCCATATGGGCTGGGTAGG---------------------------------------
-------
>C16PyToKa-PR
-------------------------------------CAATAGTTGCTAAAGTTAAAAGA
GGGAACATTAGGATACCAAAGCACCCAATGTAGAGACGATTTGTTGTGGATAGCACGAAT
CCTATGACATTACCAAGTAAGTTGAGTTGATAGTAAGATGTGTTCTTCATTGGTAGTAAT
CAATCACCTGCAAAAGATTGTGATGATAATTTTGGCCAGGATCTTCTTC--TGGTGGGAG
AGG---------------GGGTTGGGG-TGAGGGTAGGCGCAGGTGGAGGTGGAGGAGCC
CATGCACACATCTCGGACACAGGCGCACATATTGGCCTAGACTGCACAGCTTCTGGCCAT
TATTACCGCTTGGTTCTTCTGCTCGGTTG-----ATC-TGCTGGTTGCCCATGTGCACCC
ATCATCACACTTTTTATTTTTTGAAGGCCCGAAGGGCCGTTATGGGCCCCGCGAAGCGTG
GGCCCATATGGGCTGGGTAGGGCACCCA--------------------------------
-------
>C17PyToKa-PR
-------------------------------------CAATAGTTGCTAAAGTTAAAAGA
GGGAACATTAGGATACCAAAGCACCCAATGTAGAGACGATTTGTTGTGGATAGCACGAAT
CCTATGACATTACCAAGTAAGTTGAGTTGATAGTAAGATGTGTTCTTCATTGGTAGTAAT
CAATCACCTGCAAAAGATTGTGATGATAATTTTGGCCAGGATCTTCTTC--TGGTGGGAG
AGG---------------GGGTTGGGG-TGAGGGTAGGCGCAGGTGGAGGTGGAGGAGCC
CATGGACACATCTCGGACACAGGCGCACATATTGGCCTAGACTGCACAGCTTCTGGCCAT
TATTACCGCTTGGTTCTTCTGCTCGGTTG-----ATC-TGCTGGTTGCCCATGTGCACCC
ATCATCACACTTTTTTTTTTT---------------------------------------
------------------------------------------------------------
-------
>C20PyToKa-PR
-------------------------------------CAATAGTTGCTAAAGTTAAAAGA
GGGAACATTAGGATACCAAAGCACCCAATGTAGAGACGATTTGTTGTGGATAGCACGAAT
CCTATGACATTACCAAGTAAGTTGAGTTGATAGTAAGATGTGTTCTTCATTGGTAGTAAT
CAATCACCTGCAAAAGATTGTGATGATAATTTTGGCCAGGATCTTCTTC--TGGTGGGAG
AGG---------------GGGTTGGGG-TGAGGGTAGGCGCAGGTGGAGGTGGAGGAGCC
CATGCACACATCTCGGACACAGGCGCACATATTGGCCTAGACTGCACAGCTTCTGGCCAT
TATTACCGCTTGGTTCTTCTGCTCGGTTG-----ATC-TGCTGGTTGCCCATGTGCACCC
ATCATCACACTTTTTTATTTTTGAAGGCCCGAAGGGCCGTTATGGGCCCCGCGAAGCGTG
GGCCCATATGGGCTGGGTAGGGCACCCAGCCCATTAATGCACACCCCTTCGGGGTGTGCA
TATG---
>C21PyToKa-PR
-------------------------------------CAATAGTTGCTAAAGTTAAAAGA
GGGAACATTAGGATACCAAAGCACCCAATGTAGAGACGATTTGTTGTGGATAGCACGAAT
CCTATGACATTACCAAGTAAGTTGAGTTGATAGTAAGATGTGTTCTTCATTGGTAGTAAT
CAATCACCTGCAAAAGATTGTGATGATAATTTTGGCCAGGATCTTCTTC--TGGTGGGAG
AGG---------------GGGTTGGGG-TGAGGGTAGGCGCAGGTGGAGGTGGAGGAGCC
CATGCACACATCTCGGACACAGGCGCACATATTGGCCTACACTGCACAGCTTCTGGCCAT
TATTACCGCTTGGTTCTTCTGCTCGGTTG-----ATC-TGCTGGTTGCCCATGTGCACCC
ATCATCACACTTTTTTATTTTTGAAGGCCCGAAGGGCCGTTATGGGCCCCGCGAAGCGTG
GGCCCATATGGGCTGG--------------------------------------------
-------
>C22PyToKa-PR
---------------------------------------ATAGTTGCTAAAGTTAAAAGA
GGGAACATTAGGATACCAAAGCACCCAATGTAGAGACGATTTGTTGTGGATAGCACGAAT
CCTATGACATTACCAAGTAAGTTGAGTTGATAGTAAGATGTGTTCTTCATTGGTAGTAAT
CAATCACCTGCAAAAGATTGTGATGATAATTTTGGCCAGGATCTTCTTC--TGGTGGGAG
AGG---------------GGGTTGGGG-TGAGGGTAGGCGCAGGTGGAGGTGGAGGAGCC
CATGCACACATCTCGGACACAGGCGCACATATTGGCCTAGACTGCACAGCTTCTGGCCAT
TATTACCGCTTGGTTCTTCTGCTCGGTTG-----ATC-TGCTGGTTGCCCATGTGCACCC
ATCATCACACTTTTTATTTTTTGAAGGCCCGAAGGGCCGTTATGGGCCCCGCGAAGCGTG
GGCCCATATGGGCTGGGTAGGGCACCCAGCCCATTAATGCAC------------------
-------
>C25PyToKa-PR
---------------------------------------------GCTAAAGTTAAAAGA
GGGAACATTAGGATACCAAAGCACCCAATGTAGAGACGATTTGTTGTGGATAGCACGAAT
CCTATGACATTACCAAGTAAGTTGAGTTGATAGTAAGATGTGTTCTTCATTGGTAGTAAT
CAATCACCTGCAAAAGATTGTGATGATAATTTTGGCCAGGATCTTC-----TGGTGGGAG
AGG---------------GGGTTGGGG-TGAGGGTAGGCGCAGGTGGAGGTGGAGGAGCC
CATGCACACATCTCGGACACAGGCGCACATATTGGCCTAGACTGCACAGCTTCTGGCCAT
TATTACCGCTTGGTTCTTCTGCTCGGTTG-----ATC-TGCTGGTTGCCCATGTGCACCC
ATCATCACACTTTTT--TTTTTTGAAGGCCC-----------------------------
------------------------------------------------------------
-------
>C26PyToKa-PR
-------------------------------------CAATAGTTGCTAAAGTTAAAAGA
GGGAACATTAGGATACCAAAGCACCCAATGTAGAGACGATTTGTTGTGGATAGCACGAAT
CCTATGACATTACCAAGTAAGTTGAGTTGATAGTAAGATGTGTTCTTCATTGGTAGTAAT
CAATCACCTGCAAAAGATTGTGATGATAATTTTGGCCAGGATCTTCT-----GGTGGGAG
AGG---------------GGGTTGGGG-TGAGGGTAGGCGCAGGTGGAGGTGGAGGAGCC
CATGCACACATCTCGGACACAGGCGCACATATTGGCCTAGACTGCACAGCTTCTGGCCAT
TATTACCGCTTGGTTCTTCTGCTCGGTTG-----ATC-TGCTGGTTGCCCATGTGCACCC
ATCACCACACTTTTTTTTTTTGAAGGCCC-------------------------------
------------------------------------------------------------
-------
>C27PyToKa-PR
------------------------------------GCAATAGTTGCTAAAGTTAAAAGA
GGGAACATTAGGATACCAAAGCACCCAATGTAGAGACGATTTGTTGTGGATAGCACGAAT
CCTATGACATTACCAAGTAAGTTGAGTTGATAGTAAGATGTGTTCTTCATTGGTAGTAAT
CAATCACCTGCAAAAGATTGTGATGATAATTTTGGCCAGGATCTTCTTC--TGGTGGGAG
AGG---------------GGGTTGGGG-TGAGGGTAGGCGCAGGTGGAGGTGGAGGAGCC
CATGCACACATCTCGGACACAGGCGCACATATTGGCCTAGACTGCACAGCTTCTGGCCAT
TATTACCGCTTGGTTCTTCTGCTCGGTTG-----ATC-TGCTGGTTGCCCATGTGCACCC
ATCATCACACTTTTTATTTTTTGAAGGCCCGAAGGGCCGTTATGGGCCCCGCGAAGCGTG
GGCCCATATGGGCTGGGTAGGGCACCCAGCCCATTAATGCACACCCCTTCGGGGTGTGCA
TATGG--
>C29PyToKa-PR
---------------------------------------ATAGTTGCTAAAGTTAAAAGA
GGGAACATTAGGATACCAAAGCACCCAATGTAGAGACGATTTGTTGTGGATAGCACGAAT
CCTATGACATTACCAAGTAAGTTGAGTTGATAGTAAGATGTGTTCTTCATTGGTAGTAAT
CAATCACCTGCAAAAGATTGTGATGATAATTTTGGCCAGGATCTTCTTC--TGGTGGGAG
AGG---------------GGGTTGGGG-TGAGGGTAGGCGCAGGTGGAGGTGGAGGAGCC
CATGCACACATCTCGGACACAGGCGCACATATTGGCCTAGACTGCACAGCTTCTGGCCAT
TATTACCGCTTGGTTCTTCTGCTCGGTTG-----ATC-TGCTGGTTGCCCATGTGCACCC
ATCATCACACTTTTTATTTTTTGAAGGCCCGAAGGGCCGTTATGGGCCCCGCGAAGCGTG
GGCCCATATGGGCTGGGTAGGGCACCCAGCCCATTAATGCACACCCCTTCGGGGTGTGCA
TATGGGC
>C30PyToKa-PR
-------------------------------------CAATAGTTGCTAAAGTTAAAAGA
GGGAACATTAGGATACCAAAGCACCCAATGTAGAGACGATTTGTTGTGGATAGCACGAAT
CCTATGACATTACCAAGTAAGTTGAGTTGATAGTAAGATGTGTTCTTCATTGGTAGTAAT
CAATCACCTGCAAAAGATTGTGATGATAATTTTGGCCAGGATCTTCT-----GGTGGGAG
AGG---------------GGGTTGGGG-TGAGGGTAGGCGCAGGTGGAGGTGGAGGAGCC
CATGCACACATCTCGGACACAGGCGCACATATTGGCCTAGACTGCACAGCTTCTGGCCAT
TATTACCGCTTGGTTCTTCTGCTCGGTTG-----ATC-TGCTGGTTGCCCATGTGCACCC
ATCACCACACTTTTT-ATTTTTGAAGGCCCGAAGGGCCGTTATGGGCCCCGCGAAGCGTG
GGCCCATATGGGCTGGGTAGGGCACCCAGCCCATTAATGCACACCCCTTCGGGGTGTGCA
TATGG--
>2PtOkOd-PR
-------------------------------------CAATAGTTGCTAAAGTTAAAAGA
GGGAACATTAGGATACCAAAGCACCCAATGTAGAGACGATTTGTTGTGGATAGCACGAAT
CCTATGACATTACCAAGTAAGTTGAGTTGATAGTAAGATGTGTTCTTCATTGGTAGTAAT
CAATCACCTGCAAAAGATTGTGATGATAATTTTGGCCACATTCTATTGCACAAGTAATTT
TG-CCTATTTCACCCTTTGGGTAGGGGGTGAGGGTAGGC--AGGTGGAGGTGGAGGAGCC
CATGCAGACAT-------AGAGGCGCACATATTGCTTTAGTTCCCATTGATTCTGGCCTA
AATTAAGTTTTGGATAATCTGCTCGGGTGCACATATCGTTCTGGGTGCCC-ATCACTCAC
----------CTATTTATTTTTGAAGGCCCGAAGGGCCGTTATGGGCCCCGCGAAGCGTG
GGCCCATATGGGCT----------------------------------------------
-------
>A21PtToKa-PR
----------------------------------------TAGTTGCTAAAGTTAAAAGA
GGGAACATTAGGATACCAAAGCACCCAATGTAGAGACGATTTGTTGTGGATAGCACGAAT
CCTATGACATTACCAAGTAAGTTGAGTTGATAGTAAGATGTGTTCTTCATTGGTAGTAAT
CAATCACCTGCAAAAGATTGTGATGATAATTTTGGCCACATTCTATTGCACAAGTAATTT
TGGCCTATTTCACCCTTTGGGTAGGGG-TGAGGGTAGGC--AGGTGGAGGTGGAGGAGCC
CATGCAGACAT-------AG--GCGCACATATTGCTTTAGTTCCCATTGATTCTGGCCTA
AATTAAGTTTTGGTTAATCTGCTCGGGTGCACATATCGTTCTGGGTGCCCCATCACTCAC
ATTATTAC-CTTTTTTTTTTT---------------------------------------
------------------------------------------------------------
-------
>B06PmToKa-PR
-------------------------------------CAATAGTTGCTAAAGTTAAAAGA
GGGAACATTAGGATACCAAAGCACCCAATGTAGAGACGATTTGTTGTGGATAGCACGAAT
CCTATGACATTACCAAGTAAGTTGAGTTGATAGTAAGATGTGTTCTTCATTGGTAGTAAT
CAATCACCTGCAAAAGATTGTGATGATAATTTTGGCCACATTCTATTGCACAAGTAATTT
TGGCCTATTTCACCCTTTGGGTAGGGG-TGAGGGTAGGC--AGGTGGAGGTGGAGGAGCC
CATGCAGACAT-------AG--GCGCACATATTGCTTTAGTTCCCATTGATTCTGGCCTA
AATTAAGTTTTGGTTAATCTGCTCGGGTGCACATATCGTTCTGGGTGCCCCATCACTCAC
ATTATTAACCTTTTTTATTTTTGAAGGCCCGAAGGGCCGTTATGGGCCCCGCGAAGCGTG
GGCCCATATGGGCTGGGTAGGGC-------------------------------------
-------
>B07PmToKa-PR
----------------------------------------TAGTTGCTAAAGTTAAAAGA
GGGAACATTAGGATACCAAAGCACCCAATGTAGAGACGATTTGTTGTGGATAGCACGAAT
CCTATGACATTACCAAGTAAGTTGAGTTGATAGTAAGATGTGTTCTTCATTGGTAGTAAT
CAATCACCTGCAAAAGATTGTGATGATAATTTTGGCCACATTCTATTGCACAAGTAATTT
TGGCCTATTTCACCCTTTGGGTAGGGG-TGAGGGTAGGC--AGGTGGAGGTGGAGGAGCC
CATGCAGACAT-------AG--GCGCACATATTGCTTTAGTTCCCATTGATTCTGGCCTA
AATTAAGTTTTGGTTAATCTGCTCGGGTGCACATATCGTTCTGGGTGCCCCATCACTCAC
ATTAT-------------------------------------------------------
------------------------------------------------------------
-------
>B08PmToKa-PR
-------------------------------------CAATAGTTGCTAAAGTTAAAAGA
GGGAACATTAGGATACCAAAGCACCCAATGTAGAGACGATTTGTTGTGGATAGCACGAAT
CCTATGACATTACCAAGTAAGTTGAGTTGATAGTAAGATGTGTTCTTCATTGGTAGTAAT
CAATCACCTGCAAAAGATTGTGATGATAATTTTGGCCACATTCTATTGCACAAGTAATTT
TGGCCTATTTCACCCTTTGGGTAGGGG-TGAGGGTAGGC--AGGTGGAGGTGGAGGAGCC
CATGCAGACAT-------AG--GCGCACATATTGCTTTAGTTCCCATTGATTCTGGCCTA
AATTAAGTTTTGGTTAATCTGCTCGGGTGCACATATCGTTCTGGGTGCCCCATCACTCAC
ATTATTA--CCTTTTTTTTTTTGAAGG---------------------------------
------------------------------------------------------------
-------
>B17PmToKa-PR
----------------------------------------TAGTTGCTAAAGTTAAAAGA
GGGAACATTAGGATACCAAAGCACCCAATGTAGAGACGATTTGTTGTGGATAGCACGAAT
CCTATGACATTACCAAGTAAGTTGAGTTGATAGTAAGATGTGTTCTTCATTGGTAGTAAT
CAATCACCTGCAAAAGATTGTGATGATAATTTTGGCCACATTCTATTGCACAAGTAATTT
TGGCCTATTTCACCCTTTGGGTAGGGG-TGAGGGTAGGC--AGGTGGAGGTGGAGGAGCC
CATGCAGACAT-------AG--GCGCACATATTGCTTTAGTTCCCATTGATTCTGGCCTA
AATTAAGTTTTGGTTAATCTGCTCGGGTGCACATATCGTTCTGGGTGCCCCATCACTCAC
ATTATTA--CCTTTTTATTTTTGAAGGCCCGAAGGGCCGTTATGGGCCCCGCGAAGCGTG
GGCCCATATGGGCTGG--------------------------------------------
-------
>B24PmToKa-PR
------------------------------------------------------------
-----------GATACCAAAGCACCCAATGTAGAGACGATTTGTTGTGGATAGCACGAAT
CCTATGACATTACCAAGTAAGTTGAGTTGATAGTAAGATGTGTTCTTCATTGGTAGTAAT
CAATCACCTGCAAAAGATTGTGATGATAATTTTGGCCACATTCTATTGCACAAGTAATTT
TGGCCTATTTCACCCTTTGGGTAGGGG-TGAGGGTAGGC--AGGTGGAGGTGGAGGAGCC
CATGCAGACAT-------AG--GCGCACATATTGCTTTAGTTCCCATTGATTCTGGCCTA
AATTAAGTTTTGGTTAATCTGCTCGGGTGCACATATCGTTCTGGGTGCCCCATCACTCAC
ATTATTAA-CCTTTTTATTTTTGAAGGCC-------------------------------
------------------------------------------------------------
-------
>B25PmToKa-PR
-------------------------------------CAATAGTTGCTAAAGTTAAAAGA
GGGAACATTAGGATACCAAAGCACCCAATGTAGAGACGATTTGTTGTGGATAGCACGAAT
CCTATGACATTACCAAGTAAGTTGAGTTGATAGTAAGATGTGTTCTTCATTGGTAGTAAT
CAATCACCTGCAAAAGATTGTGATGATAATTTTGGCCACATTCTATTGCACAAGTAATTT
TGGCCTATTTCACCCTTTGGGTAGGGG-TGAGGGTAGGC--AGGTGGAGGTGGAGGAGCC
CATGCAGACAT-------AG--GCGCACATATTGCTTTAGTTCCCATTGATTCTGGCCTA
AATTAAGTTTTGGTTAATCTGCTCGGGTGCACATATCGTTCTGGGTGCCCCATCACTCAC
ATTATTA--CCTTTTTATTTTTGAAGGCCCGAAGGGCCGTTATGGGCCCCGCGAAGCGTG
GGCCCATATGGGCTGGGTAGGGCACCCAGCCCATTAATGCACACCCCTTCGGGGTGTGCA
TATGG--
>B26PmToKa-PR
-------------------------------------CAATAGTTGCTAAAGTTAAAAGA
GGGAACATTAGGATACCAAAGCACCCAATGTAGAGACGATTTGTTGTGGATAGCACGAAT
CCTATGACATTACCAAGTAAGTTGAGTTGATAGTAAGATGTGTTCTTCATTGGTAGTAAT
CAATCACCTGCAAAAGATTGTGATGATAATTTTGGCCACATTCTATTGCACAAGTAATTT
TGGCCTATTTCACCCTTTGGGTAGGGG-TGAGGGTAGGC--AGGTGGAGGTGGAGGAGCC
CATGCAGACAT-------AG--GCGCACATATTGCTTTAGTTCCCATTGATTCTGGCCTA
AATTAAGTTTTGGTTAATCTGCTCGGGTGCACATATCGTTCTGGGTGCCCCATCACTCAC
ATTATTAA-CCTTTTTTTTTTTGAAGGCCC------------------------------
------------------------------------------------------------
-------
>B28PmToKa-PR
--------------------------------------AATAGTTGCTAAAGTTAAAAGA
GGGAACATTAGGATACCAAAGCACCCAATGTAGAGACGATTTGTTGTGGATAGCACGAAT
CCTATGACATTACCAAGTAAGTTGAGTTGATAGTAAGATGTGTTCTTCATTGGTAGTAAT
CAATCACCTGCAAAAGATTGTGATGATAATTTTGGCCACATTCTATTGCACAAGTAATTT
TGGCCTATTTCACCCTTTGGGTAGGGG-TGAGGGTAGGC--AGGTGGAGGTGGAGGAGCC
CATGCAGACAT-------AG--GCGCACATATTGCTTTAGTTCCCATTGATTCTGGCCTA
AATTAAGTTTTGGTTAATCTGCTCGGGTGCACATATCGTTCTGGGTGCCCCATCACTCAC
ATTATTA--CCTTTTTTTTTTTGAAGGCCCGAAGGGCCGTTATGGGCCCCGCGAAGCGTG
GGCCCATATGGGC-----------------------------------------------
-------
>C18PyToKa-PR
-------------------------------------CAATAGTTGCTAAAGTTAAAAGA
GGGAACATTAGGATACCAAAGCACCCAATGTAGAGACGATTTGTTGTGGATAGCACGAAT
CCTATGACATTACCAAGTAAGTTGAGTTGATAGTAAGATGTGTTCTTCATTGGTAGTAAT
CAATCACCTGCAAAAGATTGTGATGATAATTTTGGCCACATTCTATTGCACAAGTAATTT
TGGCCTATTTCACCCTTTGGGTAGGGG-TGAGGGTAGGC--AGGTGGAGGTGGAGGAGCC
CATGCAGACAT-------AG--GCGCACATATTGCTTTAGTTCCCATTGATTCTGGCCTA
AATTAAGTTTTGGTTAATCTGCTCGGGTGCACATATCGTTCTGGGTGCCCCATCACTCAC
ATTATTA--CCTTTTTATTTTTGAAGGCCCGAAGGGCCGTTATGGGCCCCGCGAAGCGTG
GGCCCATATGGGCTGGGTAGGGCACCCAGCCCATTAATGCACACCCCTT-----------
-------
