# Supplementary material for: Comparison of Symbiodiniaceae diversities in different members of a Palythoa species complex (Cnidaria: Anthozoa: Zoantharia)—implications for ecological adaptations to different microhabitats
Source: PeerJ. 2020 Feb 3;8:e8449. doi: 10.7717/peerj.8449 (PMC7003691; doi:10.7717/peerj.8449)
Supplement: Supplemental Information 4 [file peerj-08-8449-s004.zip]

Archive with 99 entries (98 files):
- ITS-F_chromatograms/
- ITS-F_chromatograms/100PtToKa-IF-premix.ab1
- ITS-F_chromatograms/105PyToKa-IF-premix.ab1
- ITS-F_chromatograms/159PamToKa-IF-premix.ab1
- ITS-F_chromatograms/15PyOkOd-IF-premix.ab1
- ITS-F_chromatograms/218PmOkOd-IF-premix.ab1
- ITS-F_chromatograms/233PamErYa-IF-premix.ab1
- ITS-F_chromatograms/237PamErSu-IF-premix.ab1
- ITS-F_chromatograms/248PamToKa-IF-premix.ab1
- ITS-F_chromatograms/250PamToKa-IF-premix.ab1
- ITS-F_chromatograms/280PmToKa-IF-premix.ab1
- ITS-F_chromatograms/2PtOkOd-IF-premix.ab1
- ITS-F_chromatograms/328PamOkTe-IF-premix.ab1
- ITS-F_chromatograms/364PamOkOk-IF-premix.ab1
- ITS-F_chromatograms/39PtYoUk-IF-premix.ab1
- ITS-F_chromatograms/51PyYoUk-IF-premix.ab1
- ITS-F_chromatograms/63PtErYa-IF-premix.ab1
- ITS-F_chromatograms/77PmErYa-IF-premix.ab1
- ITS-F_chromatograms/85PyErYa-IF-premix.ab1
- ITS-F_chromatograms/A01PtToKa-IF-premix.ab1
- ITS-F_chromatograms/A02PtToKa-IF-premix.ab1
- ITS-F_chromatograms/A03PtToKa-IF-premix.ab1
- ITS-F_chromatograms/A04PtToKa-IF-premix.ab1
- ITS-F_chromatograms/A05PtToKa-IF-premix.ab1
- ITS-F_chromatograms/A06PtToKa-IF-premix.ab1
- ITS-F_chromatograms/A07PtToKa-IF-premix.ab1
- ITS-F_chromatograms/A08PtToKa-IF-premix.ab1
- ITS-F_chromatograms/A09PtToKa-IF-premix.ab1
- ITS-F_chromatograms/A11PtToKa-IF-premix.ab1
- ITS-F_chromatograms/A12PtToKa-IF-premix.ab1
- ITS-F_chromatograms/A13PtToKa-IF-premix.ab1
- ITS-F_chromatograms/A14PtToKa-IF-premix.ab1
- ITS-F_chromatograms/A15PtToKa-IF-premix.ab1
- ITS-F_chromatograms/A16PtToKa-IF-premix.ab1
- ITS-F_chromatograms/A17PtToKa-IF-premix.ab1
- ITS-F_chromatograms/A18PtToKa-IF-premix.ab1
- ITS-F_chromatograms/A19PtToKa-IF-premix.ab1
- ITS-F_chromatograms/A20PtToKa-IF-premix.ab1
- ITS-F_chromatograms/A21PtToKa-IF-premix.ab1
- ITS-F_chromatograms/A22PtToKa-IF-premix.ab1
- ITS-F_chromatograms/A24PtToKa-IF-premix.ab1
- ITS-F_chromatograms/A25PtToKa-IF-premix.ab1
- ITS-F_chromatograms/A26PtToKa-IF-premix.ab1
- ITS-F_chromatograms/A27PtToKa-IF-premix.ab1
- ITS-F_chromatograms/A28PtToKa-IF-premix.ab1
- ITS-F_chromatograms/A29PtToKa-IF-premix.ab1
- ITS-F_chromatograms/A30PtToKa-IF-premix.ab1
- ITS-F_chromatograms/B01PmToKa-IF-premix.ab1
- ITS-F_chromatograms/B02PmToKa-IF-premix.ab1
- ITS-F_chromatograms/B03PmToKa-IF-premix.ab1
- ITS-F_chromatograms/B04PmToKa-IF-premix.ab1
- ITS-F_chromatograms/B05PmToKa-IF-premix.ab1
- ITS-F_chromatograms/B06PmToKa-IF-premix.ab1
- ITS-F_chromatograms/B07PmToKa-IF-premix.ab1
- ITS-F_chromatograms/B08PmToKa-IF-premix.ab1
- ITS-F_chromatograms/B09PmToKa-IF-premix.ab1
- ITS-F_chromatograms/B11PmToKa-IF-premix.ab1
- ITS-F_chromatograms/B12PmToKa-IF-premix.ab1
- ITS-F_chromatograms/B13PmToKa-IF-premix.ab1
- ITS-F_chromatograms/B14PmToKa-IF-premix.ab1
- ITS-F_chromatograms/B15PmToKa-IF-premix.ab1
- ITS-F_chromatograms/B16PmToKa-IF-premix.ab1
- ITS-F_chromatograms/B17PmToKa-IF-premix.ab1
- ITS-F_chromatograms/B18PmToKa-IF-premix.ab1
- ITS-F_chromatograms/B20PmToKa-IF-premix.ab1
- ITS-F_chromatograms/B21PmToKa-IF-premix.ab1
- ITS-F_chromatograms/B22PmToKa-IF-premix.ab1
- ITS-F_chromatograms/B23PmToKa-IF-premix.ab1
- ITS-F_chromatograms/B24PmToKa-IF-premix.ab1
- ITS-F_chromatograms/B26PmToKa-IF-premix.ab1
- ITS-F_chromatograms/C01PyToKa-IF-premix.ab1
- ITS-F_chromatograms/C02PyToKa-IF-premix.ab1
- ITS-F_chromatograms/C03PyToKa-IF-premix.ab1
- ITS-F_chromatograms/C04PyToKa-IF-premix.ab1
- ITS-F_chromatograms/C05PyToKa-IF-premix.ab1
- ITS-F_chromatograms/C06PyToKa-IF-premix.ab1
- ITS-F_chromatograms/C07PyToKa-IF-premix.ab1
- ITS-F_chromatograms/C08PyToKa-IF-premix.ab1
- ITS-F_chromatograms/C09PyToKa-IF-premix.ab1
- ITS-F_chromatograms/C10PyToKa-IF-premix.ab1
- ITS-F_chromatograms/C11PyToKa-IF-premix.ab1
- ITS-F_chromatograms/C12PyToKa-IF-premix.ab1
- ITS-F_chromatograms/C13PyToKa-IF-premix.ab1
- ITS-F_chromatograms/C14PyToKa-IF-premix.ab1
- ITS-F_chromatograms/C15PyToKa-IF-premix.ab1
- ITS-F_chromatograms/C16PyToKa-IF-premix.ab1
- ITS-F_chromatograms/C17PyToKa-IF-premix.ab1
- ITS-F_chromatograms/C18PyToKa-IF-premix.ab1
- ITS-F_chromatograms/C19PyToKa-IF-premix.ab1
- ITS-F_chromatograms/C20PyToKa-IF-premix.ab1
- ITS-F_chromatograms/C21PyToKa-IF-premix.ab1
- ITS-F_chromatograms/C22PyToKa-IF-premix.ab1
- ITS-F_chromatograms/C24PyToKa-IF-premix.ab1
- ITS-F_chromatograms/C25PyToKa-IF-premix.ab1
- ITS-F_chromatograms/C26PyToKa-IF-premix.ab1
- ITS-F_chromatograms/C27PyToKa-IF-premix.ab1
- ITS-F_chromatograms/C28PyToKa-IF-premix.ab1
- ITS-F_chromatograms/C29PyToKa-IF-premix.ab1
- ITS-F_chromatograms/C30PyToKa-IF-premix.ab1
