# Supplementary material for: Comparison of Symbiodiniaceae diversities in different members of a Palythoa species complex (Cnidaria: Anthozoa: Zoantharia)—implications for ecological adaptations to different microhabitats
Source: PeerJ. 2020 Feb 3;8:e8449. doi: 10.7717/peerj.8449 (PMC7003691; doi:10.7717/peerj.8449)
Supplement: Supplemental Information 5 [file peerj-08-8449-s005.zip]

Archive with 99 entries (98 files):
- ITS-R_chromatograms/
- ITS-R_chromatograms/100PtToKa-IR-premix.ab1
- ITS-R_chromatograms/105PyToKa-IR-premix.ab1
- ITS-R_chromatograms/159PamToKa-IR-premix.ab1
- ITS-R_chromatograms/15PyOkOd-IR-premix.ab1
- ITS-R_chromatograms/218PmOkOd-IR-premix.ab1
- ITS-R_chromatograms/233PamErYa-IR-premix.ab1
- ITS-R_chromatograms/237PamErSu-IR-premix.ab1
- ITS-R_chromatograms/248PamToKa-IR-premix.ab1
- ITS-R_chromatograms/250PamToKa-IR-premix.ab1
- ITS-R_chromatograms/280PmToKa-IR-premix.ab1
- ITS-R_chromatograms/2PtOkOd-IR-premix.ab1
- ITS-R_chromatograms/328PamOkTe-IR-premix.ab1
- ITS-R_chromatograms/364PamOkOk-IR-premix.ab1
- ITS-R_chromatograms/39PtYoUk-IR-premix.ab1
- ITS-R_chromatograms/51PyYoUk-IR-premix.ab1
- ITS-R_chromatograms/63PtErYa-IR-premix.ab1
- ITS-R_chromatograms/77PmErYa-IR-premix.ab1
- ITS-R_chromatograms/85PyErYa-IR-premix.ab1
- ITS-R_chromatograms/A01PtToKa-IR-premix.ab1
- ITS-R_chromatograms/A02PtToKa-IR-premix.ab1
- ITS-R_chromatograms/A03PtToKa-IR-premix.ab1
- ITS-R_chromatograms/A04PtToKa-IR-premix.ab1
- ITS-R_chromatograms/A05PtToKa-IR-premix.ab1
- ITS-R_chromatograms/A06PtToKa-IR-premix.ab1
- ITS-R_chromatograms/A07PtToKa-IR-premix.ab1
- ITS-R_chromatograms/A08PtToKa-IR-premix.ab1
- ITS-R_chromatograms/A09PtToKa-IR-premix.ab1
- ITS-R_chromatograms/A11PtToKa-IR-premix.ab1
- ITS-R_chromatograms/A12PtToKa-IR-premix.ab1
- ITS-R_chromatograms/A13PtToKa-IR-premix.ab1
- ITS-R_chromatograms/A14PtToKa-IR-premix.ab1
- ITS-R_chromatograms/A15PtToKa-IR-premix.ab1
- ITS-R_chromatograms/A16PtToKa-IR-premix.ab1
- ITS-R_chromatograms/A17PtToKa-IR-premix.ab1
- ITS-R_chromatograms/A18PtToKa-IR-premix.ab1
- ITS-R_chromatograms/A19PtToKa-IR-premix.ab1
- ITS-R_chromatograms/A20PtToKa-IR-premix.ab1
- ITS-R_chromatograms/A21PtToKa-IR-premix.ab1
- ITS-R_chromatograms/A22PtToKa-IR-premix.ab1
- ITS-R_chromatograms/A24PtToKa-IR-premix.ab1
- ITS-R_chromatograms/A25PtToKa-IR-premix.ab1
- ITS-R_chromatograms/A26PtToKa-IR-premix.ab1
- ITS-R_chromatograms/A27PtToKa-IR-premix.ab1
- ITS-R_chromatograms/A28PtToKa-IR-premix.ab1
- ITS-R_chromatograms/A29PtToKa-IR-premix.ab1
- ITS-R_chromatograms/A30PtToKa-IR-premix.ab1
- ITS-R_chromatograms/B01PmToKa-IR-premix.ab1
- ITS-R_chromatograms/B02PmToKa-IR-premix.ab1
- ITS-R_chromatograms/B03PmToKa-IR-premix.ab1
- ITS-R_chromatograms/B04PmToKa-IR-premix.ab1
- ITS-R_chromatograms/B05PmToKa-IR-premix.ab1
- ITS-R_chromatograms/B06PmToKa-IR-premix.ab1
- ITS-R_chromatograms/B07PmToKa-IR-premix.ab1
- ITS-R_chromatograms/B08PmToKa-IR-premix.ab1
- ITS-R_chromatograms/B09PmToKa-IR-premix.ab1
- ITS-R_chromatograms/B11PmToKa-IR-premix.ab1
- ITS-R_chromatograms/B12PmToKa-IR-premix.ab1
- ITS-R_chromatograms/B13PmToKa-IR-premix.ab1
- ITS-R_chromatograms/B14PmToKa-IR-premix.ab1
- ITS-R_chromatograms/B15PmToKa-IR-premix.ab1
- ITS-R_chromatograms/B16PmToKa-IR-premix.ab1
- ITS-R_chromatograms/B17PmToKa-IR-premix.ab1
- ITS-R_chromatograms/B18PmToKa-IR-premix.ab1
- ITS-R_chromatograms/B20PmToKa-IR-premix.ab1
- ITS-R_chromatograms/B21PmToKa-IR-premix.ab1
- ITS-R_chromatograms/B22PmToKa-IR-premix.ab1
- ITS-R_chromatograms/B23PmToKa-IR-premix.ab1
- ITS-R_chromatograms/B24PmToKa-IR-premix.ab1
- ITS-R_chromatograms/B26PmToKa-IR-premix.ab1
- ITS-R_chromatograms/C01PyToKa-IR-premix.ab1
- ITS-R_chromatograms/C02PyToKa-IR-premix.ab1
- ITS-R_chromatograms/C03PyToKa-IR-premix.ab1
- ITS-R_chromatograms/C04PyToKa-IR-premix.ab1
- ITS-R_chromatograms/C05PyToKa-IR-premix.ab1
- ITS-R_chromatograms/C06PyToKa-IR-premix.ab1
- ITS-R_chromatograms/C07PyToKa-IR-premix.ab1
- ITS-R_chromatograms/C08PyToKa-IR-premix.ab1
- ITS-R_chromatograms/C09PyToKa-IR-premix.ab1
- ITS-R_chromatograms/C10PyToKa-IR-premix.ab1
- ITS-R_chromatograms/C11PyToKa-IR-premix.ab1
- ITS-R_chromatograms/C12PyToKa-IR-premix.ab1
- ITS-R_chromatograms/C13PyToKa-IR-premix.ab1
- ITS-R_chromatograms/C14PyToKa-IR-premix.ab1
- ITS-R_chromatograms/C15PyToKa-IR-premix.ab1
- ITS-R_chromatograms/C16PyToKa-IR-premix.ab1
- ITS-R_chromatograms/C17PyToKa-IR-premix.ab1
- ITS-R_chromatograms/C18PyToKa-IR-premix.ab1
- ITS-R_chromatograms/C19PyToKa-IR-premix.ab1
- ITS-R_chromatograms/C20PyToKa-IR-premix.ab1
- ITS-R_chromatograms/C21PyToKa-IR-premix.ab1
- ITS-R_chromatograms/C22PyToKa-IR-premix.ab1
- ITS-R_chromatograms/C24PyToKa-IR-premix.ab1
- ITS-R_chromatograms/C25PyToKa-IR-premix.ab1
- ITS-R_chromatograms/C26PyToKa-IR-premix.ab1
- ITS-R_chromatograms/C27PyToKa-IR-premix.ab1
- ITS-R_chromatograms/C28PyToKa-IR-premix.ab1
- ITS-R_chromatograms/C29PyToKa-IR-premix.ab1
- ITS-R_chromatograms/C30PyToKa-IR-premix.ab1
