# Supplementary material for: Comparison of Symbiodiniaceae diversities in different members of a Palythoa species complex (Cnidaria: Anthozoa: Zoantharia)—implications for ecological adaptations to different microhabitats
Source: PeerJ. 2020 Feb 3;8:e8449. doi: 10.7717/peerj.8449 (PMC7003691; doi:10.7717/peerj.8449)
Supplement: Supplemental Information 6 [file peerj-08-8449-s006.zip]

Archive with 41 entries (40 files):
- PsbA-F_chromatograms/
- PsbA-F_chromatograms/105PyToKa-PF-premix.ab1
- PsbA-F_chromatograms/250PamToKa-PF-premix.ab1
- PsbA-F_chromatograms/85PyErYa-PF-premix.ab1
- PsbA-F_chromatograms/A01PtToKa-PF-premix.ab1
- PsbA-F_chromatograms/A02PtToKa-PF-premix.ab1
- PsbA-F_chromatograms/A04PtToKa-PF-premix.ab1
- PsbA-F_chromatograms/A05PtToKa-PF-premix.ab1
- PsbA-F_chromatograms/A06PtToKa-PF-premix.ab1
- PsbA-F_chromatograms/A07PtToKa-PF-premix.ab1
- PsbA-F_chromatograms/A08PtToKa-PF-premix.ab1
- PsbA-F_chromatograms/A11PtToKa-PF-premix.ab1
- PsbA-F_chromatograms/A12PtToKa-PF-premix.ab1
- PsbA-F_chromatograms/A13PtToKa-PF-premix.ab1
- PsbA-F_chromatograms/A16PtToKa-PF-premix.ab1
- PsbA-F_chromatograms/A18PtToKa-PF-premix.ab1
- PsbA-F_chromatograms/A19PtToKa-PF-premix.ab1
- PsbA-F_chromatograms/A21PtToKa-PF-premix.ab1
- PsbA-F_chromatograms/B02PmToKa-PF-premix.ab1
- PsbA-F_chromatograms/B06PmToKa-PF-premix.ab1
- PsbA-F_chromatograms/B08PmToKa-PF-premix.ab1
- PsbA-F_chromatograms/B12PmToKa-PF-premix.ab1
- PsbA-F_chromatograms/B14PmToKa-PF-premix.ab1
- PsbA-F_chromatograms/B17PmToKa-PF-premix.ab1
- PsbA-F_chromatograms/B18PmToKa-PF-premix.ab1
- PsbA-F_chromatograms/B24PmToKa-PF-premix.ab1
- PsbA-F_chromatograms/B25PmToKa-PF-premix.ab1
- PsbA-F_chromatograms/B28PmToKa-PF-premix.ab1
- PsbA-F_chromatograms/C12PyToKa-PF-premix.ab1
- PsbA-F_chromatograms/C14PyToKa-PF-premix.ab1
- PsbA-F_chromatograms/C15PyToKa-PF-premix.ab1
- PsbA-F_chromatograms/C16PyToKa-PF-premix.ab1
- PsbA-F_chromatograms/C17PyToKa-PF-premix.ab1
- PsbA-F_chromatograms/C20PyToKa-PF-premix.ab1
- PsbA-F_chromatograms/C21PyToKa-PF-premix.ab1
- PsbA-F_chromatograms/C22PyToKa-PF-premix.ab1
- PsbA-F_chromatograms/C24PyToKa-PF-premix.ab1
- PsbA-F_chromatograms/C25PyToKa-PF-premix.ab1
- PsbA-F_chromatograms/C27PyToKa-PF-premix.ab1
- PsbA-F_chromatograms/C29PyToKa-PF-premix.ab1
- PsbA-F_chromatograms/C30PyToKa-PF-premix.ab1
