# Supplementary material for: Comparison of Symbiodiniaceae diversities in different members of a Palythoa species complex (Cnidaria: Anthozoa: Zoantharia)—implications for ecological adaptations to different microhabitats
Source: PeerJ. 2020 Feb 3;8:e8449. doi: 10.7717/peerj.8449 (PMC7003691; doi:10.7717/peerj.8449)
Supplement: Supplemental Information 7 [file peerj-08-8449-s007.zip]

Archive with 42 entries (41 files):
- PsbA-R_chromatograms/
- PsbA-R_chromatograms/100PtToKa-PR-premix.ab1
- PsbA-R_chromatograms/105PyToKa-PR-premix.ab1
- PsbA-R_chromatograms/15PyOkOd-PR-premix.ab1
- PsbA-R_chromatograms/250PamToKa-PR-premix.ab1
- PsbA-R_chromatograms/2PtOkOd-PR-premix.ab1
- PsbA-R_chromatograms/39PtYoUk-PR-premix.ab1
- PsbA-R_chromatograms/63PtErYa-PR-premix.ab1
- PsbA-R_chromatograms/A02PtToKa-PR-premix.ab1
- PsbA-R_chromatograms/A04PtToKa-PR-premix.ab1
- PsbA-R_chromatograms/A05PtToKa-PR-premix.ab1
- PsbA-R_chromatograms/A07PtToKa-PR-premix.ab1
- PsbA-R_chromatograms/A08PtToKa-PR-premix.ab1
- PsbA-R_chromatograms/A11PtToKa-PR-premix.ab1
- PsbA-R_chromatograms/A12PtToKa-PR-premix.ab1
- PsbA-R_chromatograms/A16PtToKa-PR-premix.ab1
- PsbA-R_chromatograms/A18PtToKa-PR-premix.ab1
- PsbA-R_chromatograms/A21PtToKa-PR-premix.ab1
- PsbA-R_chromatograms/A24PtToKa-PR-premix.ab1
- PsbA-R_chromatograms/B02PmToKa-PR-premix.ab1
- PsbA-R_chromatograms/B05PmToKa-PR-premix.ab1
- PsbA-R_chromatograms/B06PmToKa-PR-premix.ab1
- PsbA-R_chromatograms/B07PmToKa-PR-premix.ab1
- PsbA-R_chromatograms/B08PmToKa-PR-premix.ab1
- PsbA-R_chromatograms/B17PmToKa-PR-premix.ab1
- PsbA-R_chromatograms/B24PmToKa-PR-premix.ab1
- PsbA-R_chromatograms/B25PmToKa-PR-premix.ab1
- PsbA-R_chromatograms/B26PmToKa-PR-premix.ab1
- PsbA-R_chromatograms/B28PmToKa-PR-premix.ab1
- PsbA-R_chromatograms/C12PyToKa-PR-premix.ab1
- PsbA-R_chromatograms/C14PyToKa-PR-premix.ab1
- PsbA-R_chromatograms/C16PyToKa-PR-premix.ab1
- PsbA-R_chromatograms/C17PyToKa-PR-premix.ab1
- PsbA-R_chromatograms/C18PyToKa-PR-premix.ab1
- PsbA-R_chromatograms/C20PyToKa-PR-premix.ab1
- PsbA-R_chromatograms/C21PyToKa-PR-premix.ab1
- PsbA-R_chromatograms/C22PyToKa-PR-premix.ab1
- PsbA-R_chromatograms/C25PyToKa-PR-premix.ab1
- PsbA-R_chromatograms/C26PyToKa-PR-premix.ab1
- PsbA-R_chromatograms/C27PyToKa-PR-premix.ab1
- PsbA-R_chromatograms/C29PyToKa-PR-premix.ab1
- PsbA-R_chromatograms/C30PyToKa-PR-premix.ab1
